# Supplementary material for: De novo design of a macrocycle-induced dimerization system for cellular control
Source: Nat Commun. 2026 May 18;17:6683. doi: 10.1038/s41467-026-71345-8 (PMC13385886; doi:10.1038/s41467-026-71345-8)
Supplement: Supplementary file 6 — Source Data [file 41467_2026_71345_MOESM6_ESM.xlsx]

## Sheet: Fig 2a
Figure 2a
DP_X	DP_Y	Baseline_X	Baseline_Y	Fit_X	Fit_Y	NDH_X	NDH_Y
0.083333	9.66883	0.083333	9.66837	0.009666	7.01954	0.058281	7.01445
0.1	9.6683	0.183437	9.66834	0.058281	7.01761	0.107362	7.32209
0.116667	9.66798	0.28354	9.66831	0.107362	7.01331	0.15691	7.14735
0.133333	9.66782	0.383643	9.66828	0.15691	7.00704	0.206923	6.96344
0.15	9.66803	0.483747	9.66825	0.206923	6.99806	0.257404	6.96796
0.166667	9.66799	0.58385	9.66823	0.257404	6.98503	0.30835	7.07474
0.183333	9.66816	0.683953	9.66821	0.30835	6.96528	0.359763	6.9506
0.2	9.66837	0.784056	9.6682	0.359763	6.93288	0.411642	6.60023
0.216667	9.66844	0.88416	9.6682	0.411642	6.87242	0.463988	6.56708
0.233333	9.66851	0.984263	9.6682	0.463988	6.73391	0.516799	6.10933
0.25	9.6686	1.08437	9.6682	0.516799	6.29307	0.570078	4.62047
0.266667	9.66889	1.18447	9.66821	0.570078	4.46599	0.623822	1.25059
0.283333	9.66888	1.28457	9.66821	0.623822	1.35308	0.678033	0.093061
0.3	9.66899	1.38468	9.66822	0.678033	0.176427	0.73271	-0.14245
0.316667	9.66884	1.48478	9.66822	0.73271	-0.10586	0.787854	-0.174144
0.333333	9.66871	1.58488	9.66822	0.787854	-0.201836	0.843464	-0.094544
0.35	9.66868	1.68499	9.66821	0.843464	-0.244734	0.89954	-0.290427
0.366667	9.66858	1.78509	9.6682	0.89954	-0.267515	0.956083	-0.266764
0.383333	9.66864	1.88519	9.66817	0.956083	-0.281118
0.4	9.66863	1.9853	9.66814
0.416667	9.66858	2.0854	9.66809
0.433333	9.66873	2.1855	9.66803
0.45	9.66876	2.28561	9.66796
0.466667	9.66856	2.38571	9.66789
0.483333	9.66841	2.48581	9.66782
0.5	9.6683	2.58592	9.66776
0.516667	9.66808	2.68602	9.66773
0.533333	9.66785	2.78612	9.66771
0.55	9.66773	2.88623	9.66773
0.566667	9.66755	2.98633	9.66777
0.583333	9.6674	3.08643	9.66783
0.6	9.66714	3.18654	9.66789
0.616667	9.66708	3.28664	9.66796
0.633333	9.66725	3.38674	9.66802
0.65	9.66757	3.48685	9.66808
0.666667	9.66776	3.58695	9.66815
0.683333	9.66783	3.68705	9.6682
0.7	9.66794	3.78716	9.66826
0.716667	9.66793	3.88726	9.66831
0.733333	9.66802	3.98736	9.66835
0.75	9.66811	4.08747	9.66839
0.766667	9.66826	4.18757	9.66842
0.783333	9.66842	4.28767	9.66844
0.8	9.66844	4.38778	9.66845
0.816667	9.66863	4.48788	9.66846
0.833333	9.66843	4.58798	9.66845
0.85	9.66835	4.68809	9.66844
0.866667	9.66846	4.78819	9.66841
0.883333	9.66866	4.88829	9.66837
0.9	9.66893	4.98839	9.66831
0.916667	9.6685	5.0885	9.66824
0.933333	9.66802	5.1886	9.66816
0.95	9.66805	5.28871	9.66806
0.966667	9.66787	5.38881	9.66794
0.983333	9.66697	5.48891	9.6678
1	9.66713	5.58901	9.66766
1.01667	9.66846	5.68912	9.66751
1.03333	9.66761	5.78922	9.66736
1.05	9.67939	5.88933	9.66723
1.06667	9.69923	5.98943	9.6671
1.08333	9.72064	6.08953	9.667
1.1	9.73122	6.18963	9.6669
1.11667	9.73201	6.28974	9.66682
1.13333	9.72991	6.38984	9.66676
1.15	9.72301	6.48994	9.6667
1.16667	9.71539	6.59005	9.66666
1.18333	9.70722	6.69015	9.66662
1.2	9.69811	6.79026	9.6666
1.21667	9.69316	6.89036	9.66658
1.23333	9.68967	6.99046	9.66658
1.25	9.68701	7.09056	9.66658
1.26667	9.68428	7.19067	9.66659
1.28333	9.68245	7.29077	9.66661
1.3	9.68125	7.39088	9.66663
1.31667	9.68074	7.49098	9.66666
1.33333	9.68008	7.59108	9.66669
1.35	9.67904	7.69118	9.66673
1.36667	9.67827	7.79129	9.66677
1.38333	9.67721	7.89139	9.66682
1.4	9.67592	7.99149	9.66687
1.41667	9.67495	8.0916	9.66693
1.43333	9.67452	8.1917	9.667
1.45	9.67406	8.2918	9.66708
1.46667	9.67323	8.39191	9.66716
1.48333	9.67268	8.49201	9.66724
1.5	9.67196	8.59211	9.66733
1.51667	9.67154	8.69222	9.66742
1.53333	9.67117	8.79232	9.66751
1.55	9.67072	8.89242	9.66759
1.56667	9.67018	8.99253	9.66767
1.58333	9.66962	9.09263	9.66775
1.6	9.66916	9.19273	9.66782
1.61667	9.66867	9.29284	9.66788
1.63333	9.66858	9.39294	9.66794
1.65	9.66826	9.49304	9.66798
1.66667	9.66781	9.59315	9.66802
1.68333	9.66752	9.69325	9.66805
1.7	9.66737	9.79335	9.66807
1.71667	9.66717	9.89346	9.66807
1.73333	9.66725	9.99356	9.66806
1.75	9.66733	10.0937	9.66803
1.76667	9.66715	10.1938	9.66799
1.78333	9.66722	10.2939	9.66794
1.8	9.66729	10.394	9.66787
1.81667	9.66729	10.4941	9.6678
1.83333	9.66731	10.5942	9.66775
1.85	9.6674	10.6943	9.6677
1.86667	9.66746	10.7944	9.66768
1.88333	9.66769	10.8945	9.66767
1.9	9.66796	10.9946	9.66767
1.91667	9.66807	11.0947	9.66769
1.93333	9.66817	11.1948	9.66771
1.95	9.66813	11.2949	9.66774
1.96667	9.66813	11.395	9.66778
1.98333	9.66833	11.4951	9.66782
2	9.66851	11.5952	9.66787
2.01667	9.66856	11.6953	9.66792
2.03333	9.66866	11.7954	9.66797
2.05	9.66879	11.8955	9.66801
2.06667	9.66874	11.9956	9.66805
2.08333	9.66883	12.0957	9.66808
2.1	9.66893	12.1958	9.66811
2.11667	9.66905	12.2959	9.66813
2.13333	9.66916	12.396	9.66813
2.15	9.6692	12.4961	9.66812
2.16667	9.66916	12.5962	9.6681
2.18333	9.66906	12.6964	9.66806
2.2	9.66879	12.7965	9.668
2.21667	9.66852	12.8966	9.66792
2.23333	9.66851	12.9967	9.66784
2.25	9.66858	13.0968	9.66774
2.26667	9.6684	13.1969	9.66766
2.28333	9.66839	13.297	9.66758
2.3	9.66836	13.3971	9.66753
2.31667	9.66845	13.4972	9.66749
2.33333	9.66836	13.5973	9.66748
2.35	9.66829	13.6974	9.66747
2.36667	9.66815	13.7975	9.66748
2.38333	9.668	13.8976	9.6675
2.4	9.66756	13.9977	9.66753
2.41667	9.6674	14.0978	9.66757
2.43333	9.66726	14.1979	9.66761
2.45	9.66741	14.298	9.66765
2.46667	9.66742	14.3981	9.66769
2.48333	9.6674	14.4982	9.66773
2.5	9.66761	14.5983	9.66777
2.51667	9.66785	14.6984	9.6678
2.53333	9.66793	14.7985	9.66782
2.55	9.6676	14.8986	9.66783
2.56667	9.66756	14.9987	9.66783
2.58333	9.66724	15.0988	9.66781
2.6	9.66711	15.1989	9.66777
2.61667	9.66708	15.299	9.66771
2.63333	9.66715	15.3991	9.66763
2.65	9.66693	15.4992	9.66753
2.66667	9.66683	15.5993	9.66741
2.68333	9.66715	15.6994	9.66729
2.7	9.66724	15.7996	9.66718
2.71667	9.66725	15.8997	9.66706
2.73333	9.66701	15.9998	9.66696
2.75	9.66679	16.0999	9.66686
2.76667	9.66667	16.2	9.66677
2.78333	9.6665	16.3001	9.66668
2.8	9.66623	16.4002	9.66661
2.81667	9.66632	16.5003	9.66654
2.83333	9.66649	16.6004	9.66649
2.85	9.66663	16.7005	9.66644
2.86667	9.66691	16.8006	9.6664
2.88333	9.6672	16.9007	9.66638
2.9	9.66737	17.0008	9.66636
2.91667	9.66737	17.1009	9.66636
2.93333	9.6673	17.201	9.66636
2.95	9.66717	17.3011	9.66638
2.96667	9.66722	17.4012	9.66641
2.98333	9.66748	17.5013	9.66645
3	9.66791	17.6014	9.66651
3.01667	9.66797	17.7015	9.66658
3.03333	9.66841	17.8016	9.66666
3.05	9.66864	17.9017	9.66675
3.06667	9.66873	18.0018	9.66684
3.08333	9.66881	18.1019	9.66694
3.1	9.66878	18.202	9.66704
3.11667	9.66878	18.3021	9.66713
3.13333	9.66876	18.4022	9.66722
3.15	9.66851	18.5023	9.6673
3.16667	9.66855	18.6024	9.66738
3.18333	9.66837	18.7025	9.66745
3.2	9.66797	18.8027	9.66751
3.21667	9.66784	18.9028	9.66758
3.23333	9.66787	19.0029	9.66764
3.25	9.66794	19.103	9.66769
3.26667	9.66814	19.2031	9.66775
3.28333	9.66818	19.3032	9.66779
3.3	9.66823	19.4033	9.66784
3.31667	9.6681	19.5034	9.66788
3.33333	9.66815	19.6035	9.66793
3.35	9.6682	19.7036	9.66797
3.36667	9.66803	19.8037	9.668
3.38333	9.66787	19.9038	9.66804
3.4	9.66788	20.0039	9.66808
3.41667	9.66801	20.104	9.66811
3.43333	9.66813	20.2041	9.66814
3.45	9.66871	20.3042	9.66817
3.46667	9.66915	20.4043	9.66818
3.48333	9.66953	20.5044	9.6682
3.5	9.66938	20.6045	9.66821
3.51667	9.66776	20.7046	9.66822
3.53333	9.66539	20.8047	9.66823
3.55	9.67746	20.9048	9.66826
3.56667	9.71545	21.0049	9.66829
3.58333	9.7775	21.105	9.66833
3.6	9.85709	21.2051	9.66838
3.61667	9.92991	21.3052	9.66843
3.63333	9.97139	21.4053	9.66849
3.65	9.9813	21.5054	9.66855
3.66667	9.96451	21.6055	9.66861
3.68333	9.93091	21.7056	9.66868
3.7	9.89474	21.8058	9.66874
3.71667	9.85719	21.9059	9.6688
3.73333	9.82435	22.006	9.66886
3.75	9.80127	22.1061	9.66892
3.76667	9.77938	22.2062	9.66897
3.78333	9.75868	22.3063	9.66901
3.8	9.74779	22.4064	9.66904
3.81667	9.74104	22.5065	9.66907
3.83333	9.73297	22.6066	9.66908
3.85	9.7224	22.7067	9.66908
3.86667	9.71962	22.8068	9.66907
3.88333	9.71369	22.9069	9.66904
3.9	9.70796	23.007	9.669
3.91667	9.70445	23.1071	9.66894
3.93333	9.70136	23.2072	9.66887
3.95	9.69794	23.3073	9.66878
3.96667	9.695	23.4074	9.66868
3.98333	9.69207	23.5075	9.66859
4	9.69068	23.6076	9.6685
4.01667	9.6893	23.7077	9.66842
4.03333	9.68756	23.8078	9.66834
4.05	9.68611	23.9079	9.66826
4.06667	9.68448	24.008	9.6682
4.08333	9.68261	24.1081	9.66813
4.1	9.68145	24.2082	9.66807
4.11667	9.68052	24.3083	9.66802
4.13333	9.67954	24.4084	9.66797
4.15	9.67897	24.5085	9.66793
4.16667	9.67829	24.6086	9.66789
4.18333	9.67753	24.7087	9.66785
4.2	9.67676	24.8088	9.66782
4.21667	9.6759	24.909	9.66779
4.23333	9.67526	25.0091	9.66778
4.25	9.67437	25.1092	9.66776
4.26667	9.67368	25.2093	9.66776
4.28333	9.6731	25.3094	9.66776
4.3	9.67279	25.4095	9.66777
4.31667	9.67255	25.5096	9.66778
4.33333	9.67227	25.6097	9.66779
4.35	9.6718	25.7098	9.66778
4.36667	9.67115	25.8099	9.66777
4.38333	9.6708	25.91	9.66775
4.4	9.67069	26.0101	9.66775
4.41667	9.67072	26.1102	9.66775
4.43333	9.67051	26.2103	9.66776
4.45	9.67022	26.3104	9.66778
4.46667	9.66993	26.4105	9.66779
4.48333	9.66978	26.5106	9.66782
4.5	9.66972	26.6107	9.66784
4.51667	9.66971	26.7108	9.66787
4.53333	9.66985	26.8109	9.6679
4.55	9.66968	26.911	9.66794
4.56667	9.66933	27.0111	9.66797
4.58333	9.66933	27.1112	9.668
4.6	9.66919	27.2113	9.66803
4.61667	9.66905	27.3114	9.66806
4.63333	9.66885	27.4115	9.66808
4.65	9.66866	27.5116	9.6681
4.66667	9.66869	27.6117	9.66811
4.68333	9.66881	27.7118	9.66812
4.7	9.66901	27.8119	9.66812
4.71667	9.66897	27.9121	9.66811
4.73333	9.66862	28.0122	9.66809
4.75	9.66825	28.1123	9.66805
4.76667	9.66795	28.2124	9.668
4.78333	9.6677	28.3125	9.66794
4.8	9.66778	28.4126	9.66787
4.81667	9.66781	28.5127	9.66781
4.83333	9.66777	28.6128	9.66774
4.85	9.66768	28.7129	9.66768
4.86667	9.66763	28.813	9.66763
4.88333	9.66788	28.9131	9.66757
4.9	9.66815	29.0132	9.66752
4.91667	9.66811	29.1133	9.66747
4.93333	9.66812	29.2134	9.66742
4.95	9.66819	29.3135	9.66737
4.96667	9.66814	29.4136	9.66733
4.98333	9.66805	29.5137	9.66728
5	9.66783	29.6138	9.66724
5.01667	9.66776	29.7139	9.66719
5.03333	9.6677	29.814	9.66715
5.05	9.66786	29.9141	9.6671
5.06667	9.66816	30.0142	9.66705
5.08333	9.6684	30.1143	9.667
5.1	9.66864	30.2144	9.66696
5.11667	9.66873	30.3145	9.66691
5.13333	9.66865	30.4146	9.66686
5.15	9.66866	30.5147	9.66684
5.16667	9.66871	30.6148	9.66682
5.18333	9.66861	30.7149	9.66682
5.2	9.66844	30.815	9.66683
5.21667	9.6683	30.9152	9.66684
5.23333	9.66824	31.0153	9.66684
5.25	9.66817	31.1154	9.66685
5.26667	9.66825	31.2155	9.66686
5.28333	9.66814	31.3156	9.66686
5.3	9.66804	31.4157	9.66687
5.31667	9.6683	31.5158	9.66688
5.33333	9.66845	31.6159	9.66689
5.35	9.66852	31.716	9.6669
5.36667	9.66869	31.8161	9.66691
5.38333	9.66875	31.9162	9.66693
5.4	9.66878	32.0163	9.66695
5.41667	9.66873	32.1164	9.66698
5.43333	9.66848	32.2165	9.66701
5.45	9.66834	32.3166	9.66705
5.46667	9.66827	32.4167	9.66709
5.48333	9.66806	32.5168	9.66715
5.5	9.66796	32.6169	9.66722
5.51667	9.668	32.717	9.6673
5.53333	9.66797	32.8171	9.66737
5.55	9.66796	32.9172	9.66743
5.56667	9.66807	33.0173	9.66745
5.58333	9.66825	33.1174	9.66745
5.6	9.66808	33.2175	9.66741
5.61667	9.6677	33.3176	9.66734
5.63333	9.66751	33.4177	9.66725
5.65	9.66768	33.5178	9.66715
5.66667	9.66784	33.6179	9.66704
5.68333	9.66772	33.718	9.66692
5.7	9.66732	33.8181	9.66679
5.71667	9.66692	33.9183	9.66666
5.73333	9.66654	34.0184	9.66653
5.75	9.66629	34.1185	9.66639
5.76667	9.66644	34.2186	9.66626
5.78333	9.66665	34.3187	9.66613
5.8	9.66652	34.4188	9.66601
5.81667	9.66633	34.5189	9.6659
5.83333	9.66643	34.619	9.6658
5.85	9.6665	34.7191	9.66571
5.86667	9.66695	34.8192	9.66563
5.88333	9.66701	34.9193	9.66558
5.9	9.66713	35.0194	9.66554
5.91667	9.66662	35.1195	9.66554
5.93333	9.66615	35.2196	9.66557
5.95	9.66679	35.3197	9.66563
5.96667	9.66756	35.4198	9.66573
5.98333	9.66845	35.5199	9.66586
6	9.66709	35.62	9.66599
6.01667	9.66559	35.7201	9.66612
6.03333	9.66358	35.8202	9.66623
6.05	9.67445	35.9203	9.66631
6.06667	9.71191	36.0204	9.66637
6.08333	9.77612	36.1205	9.66639
6.1	9.86062	36.2206	9.66638
6.11667	9.93299	36.3207	9.66636
6.13333	9.97481	36.4208	9.66631
6.15	9.98042	36.5209	9.66625
6.16667	9.96457	36.621	9.66617
6.18333	9.93445	36.7211	9.66609
6.2	9.89738	36.8212	9.666
6.21667	9.86123	36.9213	9.66591
6.23333	9.82994	37.0215	9.66584
6.25	9.79964	37.1216	9.66577
6.26667	9.77797	37.2217	9.66573
6.28333	9.76357	37.3218	9.66572
6.3	9.75128	37.4219	9.66573
6.31667	9.74213	37.522	9.66576
6.33333	9.73426	37.6221	9.6658
6.35	9.72851	37.7222	9.66585
6.36667	9.72103	37.8223	9.66589
6.38333	9.71339	37.9224	9.66592
6.4	9.70754	38.0225	9.66593
6.41667	9.70375	38.1226	9.66592
6.43333	9.70099	38.2227	9.6659
6.45	9.69817	38.3228	9.66588
6.46667	9.69544	38.4229	9.66585
6.48333	9.69348	38.523	9.66582
6.5	9.69215	38.6231	9.66579
6.51667	9.69074	38.7232	9.66577
6.53333	9.68903	38.8233	9.66575
6.55	9.68719	38.9234	9.66573
6.56667	9.68526	39.0235	9.66571
6.58333	9.68364	39.1236	9.6657
6.6	9.68267	39.2237	9.66569
6.61667	9.68176	39.3238	9.66568
6.63333	9.68072	39.4239	9.66568
6.65	9.67989	39.524	9.66568
6.66667	9.67872	39.6241	9.66569
6.68333	9.67771	39.7242	9.66571
6.7	9.67724	39.8243	9.66573
6.71667	9.67654	39.9244	9.66575
6.73333	9.67534	40.0246	9.66576
6.75	9.67423	40.1247	9.66577
6.76667	9.6734	40.2248	9.66577
6.78333	9.67253	40.3249	9.66576
6.8	9.67201	40.425	9.66576
6.81667	9.67155	40.5251	9.66576
6.83333	9.67107	40.6252	9.66577
6.85	9.67045	40.7253	9.66578
6.86667	9.67011	40.8254	9.6658
6.88333	9.67025	40.9255	9.66582
6.9	9.66991	41.0256	9.66584
6.91667	9.66964	41.1257	9.66586
6.93333	9.66936	41.2258	9.66588
6.95	9.66933	41.3259	9.6659
6.96667	9.66928	41.426	9.66592
6.98333	9.66879	41.5261	9.66594
7	9.66849	41.6262	9.66596
7.01667	9.66848	41.7263	9.66598
7.03333	9.66843	41.8264	9.66601
7.05	9.66859	41.9265	9.66603
7.06667	9.66857	42.0266	9.66605
7.08333	9.66829	42.1267	9.66607
7.1	9.66839	42.2268	9.6661
7.11667	9.66841	42.3269	9.66612
7.13333	9.66828	42.427	9.66615
7.15	9.66807	42.5271	9.6662
7.16667	9.66798	42.6272	9.66625
7.18333	9.66796	42.7273	9.66632
7.2	9.66801	42.8274	9.66639
7.21667	9.66803	42.9275	9.66646
7.23333	9.66793	43.0277	9.66654
7.25	9.66793	43.1278	9.66662
7.26667	9.668	43.2279	9.66671
7.28333	9.66774	43.328	9.6668
7.3	9.66762	43.4281	9.6669
7.31667	9.66767	43.5282	9.66701
7.33333	9.66802	43.6283	9.66712
7.35	9.66799	43.7284	9.66723
7.36667	9.66758	43.8285	9.66733
7.38333	9.66739	43.9286	9.66742
7.4	9.66715	44.0287	9.66751
7.41667	9.66714	44.1288	9.66758
7.43333	9.66704	44.2289	9.66763
7.45	9.66706	44.329	9.66767
7.46667	9.66713	44.4291	9.66767
7.48333	9.66725	44.5292	9.66766
7.5	9.66728	44.6293	9.66761
7.51667	9.66709	44.7294	9.66752
7.53333	9.66677	44.8295	9.66742
7.55	9.66648	44.9296	9.66731
7.56667	9.66646	45.0297	9.66721
7.58333	9.66641	45.1298	9.66713
7.6	9.66631	45.2299	9.66708
7.61667	9.66635	45.33	9.66704
7.63333	9.66635	45.4301	9.66702
7.65	9.66654	45.5302	9.66701
7.66667	9.66672	45.6303	9.667
7.68333	9.66674	45.7304	9.66701
7.7	9.66665	45.8305	9.66704
7.71667	9.66681	45.9306	9.66708
7.73333	9.66684	46.0308	9.66714
7.75	9.6668	46.1309	9.6672
7.76667	9.66681	46.231	9.66726
7.78333	9.66687	46.3311	9.66733
7.8	9.66697	46.4312	9.66741
7.81667	9.66696	46.5313	9.66748
7.83333	9.66691	46.6314	9.66754
7.85	9.66706	46.7315	9.66761
7.86667	9.66711	46.8316	9.66766
7.88333	9.66715	46.9317	9.6677
7.9	9.66713	47.0318	9.66773
7.91667	9.66712	47.1319	9.66774
7.93333	9.66713	47.232	9.66773
7.95	9.66707	47.3321	9.6677
7.96667	9.66709	47.4322	9.66766
7.98333	9.66707	47.5323	9.66761
8	9.66694	47.6324	9.66756
8.01667	9.66696	47.7325	9.6675
8.03333	9.66703	47.8326	9.66745
8.05	9.66693	47.9327	9.66741
8.06667	9.66685	48.0328	9.66736
8.08333	9.66685	48.1329	9.66731
8.1	9.6668	48.233	9.66726
8.11667	9.66665	48.3331	9.66719
8.13333	9.66644	48.4332	9.66713
8.15	9.66629	48.5333	9.66706
8.16667	9.66618
8.18333	9.66623
8.2	9.66647
8.21667	9.66654
8.23333	9.66645
8.25	9.66641
8.26667	9.66659
8.28333	9.66661
8.3	9.66658
8.31667	9.6666
8.33333	9.66684
8.35	9.66715
8.36667	9.66728
8.38333	9.66754
8.4	9.66778
8.41667	9.66817
8.43333	9.66822
8.45	9.66799
8.46667	9.66892
8.48333	9.66905
8.5	9.66901
8.51667	9.66913
8.53333	9.66728
8.55	9.67355
8.56667	9.70129
8.58333	9.75824
8.6	9.83539
8.61667	9.91198
8.63333	9.96245
8.65	9.9794
8.66667	9.96869
8.68333	9.93909
8.7	9.90444
8.71667	9.86627
8.73333	9.83613
8.75	9.80723
8.76667	9.78414
8.78333	9.76654
8.8	9.75303
8.81667	9.74001
8.83333	9.73346
8.85	9.72786
8.86667	9.72484
8.88333	9.72039
8.9	9.71108
8.91667	9.70657
8.93333	9.70422
8.95	9.70078
8.96667	9.69772
8.98333	9.69532
9	9.69322
9.01667	9.69121
9.03333	9.68987
9.05	9.68844
9.06667	9.68629
9.08333	9.68439
9.1	9.68303
9.11667	9.68183
9.13333	9.68042
9.15	9.67921
9.16667	9.6779
9.18333	9.67703
9.2	9.67675
9.21667	9.67635
9.23333	9.67585
9.25	9.67514
9.26667	9.67445
9.28333	9.67384
9.3	9.67326
9.31667	9.67269
9.33333	9.67206
9.35	9.67161
9.36667	9.67141
9.38333	9.67119
9.4	9.67102
9.41667	9.67076
9.43333	9.67051
9.45	9.67026
9.46667	9.66995
9.48333	9.66966
9.5	9.66944
9.51667	9.66904
9.53333	9.66861
9.55	9.66832
9.56667	9.66829
9.58333	9.66833
9.6	9.66827
9.61667	9.66807
9.63333	9.66782
9.65	9.66771
9.66667	9.66745
9.68333	9.6672
9.7	9.66687
9.71667	9.66671
9.73333	9.66679
9.75	9.667
9.76667	9.66699
9.78333	9.66712
9.8	9.66717
9.81667	9.66705
9.83333	9.66687
9.85	9.66693
9.86667	9.66718
9.88333	9.66747
9.9	9.6676
9.91667	9.66763
9.93333	9.66775
9.95	9.668
9.96667	9.66813
9.98333	9.66831
10	9.66856
10.0167	9.66879
10.0333	9.66876
10.05	9.66888
10.0667	9.66898
10.0833	9.66901
10.1	9.66887
10.1167	9.66885
10.1333	9.66894
10.15	9.66892
10.1667	9.6689
10.1833	9.669
10.2	9.66902
10.2167	9.66887
10.2333	9.66877
10.25	9.66875
10.2667	9.66872
10.2833	9.66852
10.3	9.66851
10.3167	9.66847
10.3333	9.66834
10.35	9.66824
10.3667	9.66823
10.3833	9.66809
10.4	9.66792
10.4167	9.66766
10.4333	9.66773
10.45	9.66761
10.4667	9.66733
10.4833	9.6672
10.5	9.66725
10.5167	9.66712
10.5333	9.66689
10.55	9.66681
10.5667	9.66688
10.5833	9.66692
10.6	9.66687
10.6167	9.66699
10.6333	9.66698
10.65	9.66704
10.6667	9.66724
10.6833	9.66728
10.7	9.66717
10.7167	9.66714
10.7333	9.66719
10.75	9.66723
10.7667	9.6672
10.7833	9.66743
10.8	9.66763
10.8167	9.66769
10.8333	9.66766
10.85	9.66775
10.8667	9.66792
10.8833	9.66775
10.9	9.66775
10.9167	9.66777
10.9333	9.66758
10.95	9.66766
10.9667	9.66775
10.9833	9.6675
11	9.66662
11.0167	9.66697
11.0333	9.66368
11.05	9.66903
11.0667	9.69743
11.0833	9.75166
11.1	9.82805
11.1167	9.90228
11.1333	9.94968
11.15	9.96789
11.1667	9.9599
11.1833	9.93521
11.2	9.90191
11.2167	9.86508
11.2333	9.83218
11.25	9.80727
11.2667	9.78621
11.2833	9.76967
11.3	9.75335
11.3167	9.7416
11.3333	9.73287
11.35	9.72721
11.3667	9.72242
11.3833	9.71165
11.4	9.70802
11.4167	9.70527
11.4333	9.70308
11.45	9.70103
11.4667	9.69858
11.4833	9.69652
11.5	9.69423
11.5167	9.69223
11.5333	9.69062
11.55	9.68899
11.5667	9.6872
11.5833	9.6857
11.6	9.68457
11.6167	9.68331
11.6333	9.68161
11.65	9.68009
11.6667	9.67891
11.6833	9.67812
11.7	9.67731
11.7167	9.67658
11.7333	9.67554
11.75	9.67472
11.7667	9.67394
11.7833	9.67344
11.8	9.67307
11.8167	9.67255
11.8333	9.67216
11.85	9.67205
11.8667	9.67189
11.8833	9.6717
11.9	9.67142
11.9167	9.67095
11.9333	9.67035
11.95	9.67
11.9667	9.66978
11.9833	9.66956
12	9.66952
12.0167	9.66944
12.0333	9.66934
12.05	9.66927
12.0667	9.66922
12.0833	9.66911
12.1	9.66899
12.1167	9.66875
12.1333	9.66861
12.15	9.66847
12.1667	9.66828
12.1833	9.66787
12.2	9.66759
12.2167	9.66732
12.2333	9.66715
12.25	9.66714
12.2667	9.66718
12.2833	9.66728
12.3	9.66738
12.3167	9.66735
12.3333	9.6673
12.35	9.66717
12.3667	9.66715
12.3833	9.6671
12.4	9.66721
12.4167	9.66744
12.4333	9.66775
12.45	9.66787
12.4667	9.66788
12.4833	9.66775
12.5	9.66763
12.5167	9.66776
12.5333	9.66803
12.55	9.66835
12.5667	9.66848
12.5833	9.66857
12.6	9.66846
12.6167	9.66856
12.6333	9.66834
12.65	9.66816
12.6667	9.66824
12.6833	9.66839
12.7	9.66877
12.7167	9.66877
12.7333	9.66877
12.75	9.66875
12.7667	9.66846
12.7833	9.66865
12.8	9.66863
12.8167	9.66852
12.8333	9.6686
12.85	9.66855
12.8667	9.66843
12.8833	9.66829
12.9	9.66834
12.9167	9.6685
12.9333	9.66861
12.95	9.6686
12.9667	9.66861
12.9833	9.66836
13	9.66825
13.0167	9.66808
13.0333	9.66797
13.05	9.66782
13.0667	9.66765
13.0833	9.66741
13.1	9.66729
13.1167	9.6673
13.1333	9.66719
13.15	9.66711
13.1667	9.66708
13.1833	9.66692
13.2	9.66693
13.2167	9.66705
13.2333	9.66708
13.25	9.66692
13.2667	9.66678
13.2833	9.66671
13.3	9.66667
13.3167	9.6667
13.3333	9.66666
13.35	9.66675
13.3667	9.6668
13.3833	9.66685
13.4	9.66704
13.4167	9.66727
13.4333	9.66757
13.45	9.66754
13.4667	9.66764
13.4833	9.66811
13.5	9.66868
13.5167	9.6689
13.5333	9.66839
13.55	9.66767
13.5667	9.68633
13.5833	9.73583
13.6	9.79997
13.6167	9.87502
13.6333	9.93574
13.65	9.96687
13.6667	9.96473
13.6833	9.9434
13.7	9.91468
13.7167	9.87731
13.7333	9.84526
13.75	9.81781
13.7667	9.78906
13.7833	9.7684
13.8	9.75617
13.8167	9.74356
13.8333	9.73596
13.85	9.73053
13.8667	9.72379
13.8833	9.71912
13.9	9.71465
13.9167	9.71029
13.9333	9.70543
13.95	9.69798
13.9667	9.69542
13.9833	9.69298
14	9.69049
14.0167	9.68948
14.0333	9.68812
14.05	9.68672
14.0667	9.68551
14.0833	9.68442
14.1	9.68327
14.1167	9.68234
14.1333	9.68107
14.15	9.68018
14.1667	9.67907
14.1833	9.67827
14.2	9.67709
14.2167	9.6762
14.2333	9.67552
14.25	9.67473
14.2667	9.6742
14.2833	9.67356
14.3	9.67284
14.3167	9.67217
14.3333	9.67184
14.35	9.67134
14.3667	9.67093
14.3833	9.67062
14.4	9.6702
14.4167	9.67004
14.4333	9.67001
14.45	9.66982
14.4667	9.66966
14.4833	9.66944
14.5	9.66924
14.5167	9.66923
14.5333	9.66928
14.55	9.66878
14.5667	9.66874
14.5833	9.66871
14.6	9.66872
14.6167	9.66879
14.6333	9.66874
14.65	9.6686
14.6667	9.66842
14.6833	9.66847
14.7	9.66825
14.7167	9.66789
14.7333	9.66761
14.75	9.66733
14.7667	9.66717
14.7833	9.66714
14.8	9.66712
14.8167	9.66732
14.8333	9.66755
14.85	9.66753
14.8667	9.66754
14.8833	9.66756
14.9	9.66753
14.9167	9.66743
14.9333	9.66738
14.95	9.66731
14.9667	9.66742
14.9833	9.66748
15	9.66756
15.0167	9.66751
15.0333	9.66771
15.05	9.6678
15.0667	9.66784
15.0833	9.66809
15.1	9.66832
15.1167	9.66835
15.1333	9.66827
15.15	9.66814
15.1667	9.66796
15.1833	9.66797
15.2	9.66798
15.2167	9.66792
15.2333	9.66802
15.25	9.6682
15.2667	9.66829
15.2833	9.66842
15.3	9.66854
15.3167	9.66853
15.3333	9.66846
15.35	9.66841
15.3667	9.66828
15.3833	9.66824
15.4	9.66813
15.4167	9.66799
15.4333	9.66792
15.45	9.66783
15.4667	9.66779
15.4833	9.66791
15.5	9.66803
15.5167	9.66809
15.5333	9.66801
15.55	9.66786
15.5667	9.66764
15.5833	9.66732
15.6	9.66708
15.6167	9.66687
15.6333	9.66674
15.65	9.66672
15.6667	9.66679
15.6833	9.66685
15.7	9.66686
15.7167	9.66691
15.7333	9.66691
15.75	9.66685
15.7667	9.66674
15.7833	9.66673
15.8	9.66667
15.8167	9.6666
15.8333	9.66657
15.85	9.66649
15.8667	9.66649
15.8833	9.66671
15.9	9.66708
15.9167	9.6672
15.9333	9.66703
15.95	9.66688
15.9667	9.66708
15.9833	9.66722
16	9.66733
16.0167	9.66746
16.0333	9.66754
16.05	9.66697
16.0667	9.68563
16.0833	9.73133
16.1	9.79497
16.1167	9.87004
16.1333	9.92881
16.15	9.95702
16.1667	9.95938
16.1833	9.94444
16.2	9.91381
16.2167	9.87588
16.2333	9.84333
16.25	9.81257
16.2667	9.79041
16.2833	9.77178
16.3	9.75811
16.3167	9.74639
16.3333	9.73778
16.35	9.73228
16.3667	9.72626
16.3833	9.718
16.4	9.71476
16.4167	9.71089
16.4333	9.70284
16.45	9.69926
16.4667	9.69802
16.4833	9.69524
16.5	9.69317
16.5167	9.69067
16.5333	9.68843
16.55	9.68638
16.5667	9.68386
16.5833	9.68212
16.6	9.68072
16.6167	9.67964
16.6333	9.67872
16.65	9.67831
16.6667	9.67781
16.6833	9.67704
16.7	9.67623
16.7167	9.67524
16.7333	9.67434
16.75	9.67359
16.7667	9.67318
16.7833	9.67287
16.8	9.67246
16.8167	9.67195
16.8333	9.67155
16.85	9.67133
16.8667	9.67103
16.8833	9.67071
16.9	9.67024
16.9167	9.6701
16.9333	9.67006
16.95	9.6699
16.9667	9.66946
16.9833	9.66927
17	9.66894
17.0167	9.66855
17.0333	9.66837
17.05	9.66852
17.0667	9.66852
17.0833	9.66864
17.1	9.6688
17.1167	9.66868
17.1333	9.66869
17.15	9.66884
17.1667	9.66897
17.1833	9.66932
17.2	9.66946
17.2167	9.66912
17.2333	9.66884
17.25	9.66863
17.2667	9.66846
17.2833	9.66825
17.3	9.66812
17.3167	9.66803
17.3333	9.66797
17.35	9.66794
17.3667	9.66767
17.3833	9.6673
17.4	9.66717
17.4167	9.66702
17.4333	9.66685
17.45	9.66676
17.4667	9.6665
17.4833	9.66649
17.5	9.66654
17.5167	9.66647
17.5333	9.66636
17.55	9.66636
17.5667	9.66638
17.5833	9.66634
17.6	9.66631
17.6167	9.6663
17.6333	9.66621
17.65	9.6662
17.6667	9.66636
17.6833	9.66634
17.7	9.66633
17.7167	9.66644
17.7333	9.66627
17.75	9.66616
17.7667	9.66615
17.7833	9.66618
17.8	9.66636
17.8167	9.66624
17.8333	9.66604
17.85	9.66622
17.8667	9.66646
17.8833	9.66655
17.9	9.66661
17.9167	9.66676
17.9333	9.66677
17.95	9.66678
17.9667	9.66678
17.9833	9.6669
18	9.66695
18.0167	9.66707
18.0333	9.66709
18.05	9.66723
18.0667	9.6675
18.0833	9.66768
18.1	9.66772
18.1167	9.6675
18.1333	9.66742
18.15	9.66745
18.1667	9.66751
18.1833	9.66734
18.2	9.66718
18.2167	9.66702
18.2333	9.66686
18.25	9.66693
18.2667	9.66705
18.2833	9.66709
18.3	9.66723
18.3167	9.66727
18.3333	9.66731
18.35	9.66731
18.3667	9.66719
18.3833	9.66695
18.4	9.66708
18.4167	9.66721
18.4333	9.66721
18.45	9.66767
18.4667	9.66775
18.4833	9.66806
18.5	9.66806
18.5167	9.66823
18.5333	9.66621
18.55	9.66726
18.5667	9.67875
18.5833	9.71458
18.6	9.77223
18.6167	9.84439
18.6333	9.90361
18.65	9.93937
18.6667	9.94934
18.6833	9.93709
18.7	9.91813
18.7167	9.88753
18.7333	9.85513
18.75	9.82381
18.7667	9.79783
18.7833	9.78056
18.8	9.76153
18.8167	9.7491
18.8333	9.7449
18.85	9.73485
18.8667	9.72733
18.8833	9.7237
18.9	9.71663
18.9167	9.71377
18.9333	9.71026
18.95	9.70691
18.9667	9.70189
18.9833	9.69844
19	9.69547
19.0167	9.69303
19.0333	9.69054
19.05	9.68892
19.0667	9.68745
19.0833	9.68556
19.1	9.68439
19.1167	9.68315
19.1333	9.68225
19.15	9.68115
19.1667	9.67975
19.1833	9.67867
19.2	9.67782
19.2167	9.67734
19.2333	9.6766
19.25	9.67573
19.2667	9.67517
19.2833	9.67469
19.3	9.67411
19.3167	9.67352
19.3333	9.67282
19.35	9.67217
19.3667	9.67171
19.3833	9.67122
19.4	9.671
19.4167	9.67109
19.4333	9.67076
19.45	9.67035
19.4667	9.67009
19.4833	9.66976
19.5	9.66965
19.5167	9.66958
19.5333	9.66929
19.55	9.66917
19.5667	9.66916
19.5833	9.66914
19.6	9.66919
19.6167	9.66914
19.6333	9.66896
19.65	9.66898
19.6667	9.66886
19.6833	9.66898
19.7	9.66909
19.7167	9.6691
19.7333	9.66897
19.75	9.66881
19.7667	9.66888
19.7833	9.66884
19.8	9.66907
19.8167	9.66911
19.8333	9.66876
19.85	9.66854
19.8667	9.66827
19.8833	9.66815
19.9	9.66795
19.9167	9.66778
19.9333	9.66764
19.95	9.66764
19.9667	9.66776
19.9833	9.66767
20	9.66768
20.0167	9.66762
20.0333	9.66766
20.05	9.66756
20.0667	9.66758
20.0833	9.66762
20.1	9.66771
20.1167	9.66779
20.1333	9.66793
20.15	9.66816
20.1667	9.66816
20.1833	9.6682
20.2	9.6685
20.2167	9.66857
20.2333	9.66851
20.25	9.66869
20.2667	9.6689
20.2833	9.6689
20.3	9.66893
20.3167	9.6691
20.3333	9.66909
20.35	9.66901
20.3667	9.66877
20.3833	9.66876
20.4	9.66866
20.4167	9.66863
20.4333	9.66849
20.45	9.66836
20.4667	9.66818
20.4833	9.66806
20.5	9.66807
20.5167	9.66795
20.5333	9.66779
20.55	9.66792
20.5667	9.66802
20.5833	9.66812
20.6	9.6682
20.6167	9.66839
20.6333	9.66838
20.65	9.66817
20.6667	9.66809
20.6833	9.66793
20.7	9.66786
20.7167	9.66782
20.7333	9.66797
20.75	9.66792
20.7667	9.668
20.7833	9.66812
20.8	9.66807
20.8167	9.66812
20.8333	9.66824
20.85	9.66824
20.8667	9.6683
20.8833	9.6681
20.9	9.66764
20.9167	9.66737
20.9333	9.66752
20.95	9.66751
20.9667	9.66739
20.9833	9.66774
21	9.6677
21.0167	9.66696
21.0333	9.66523
21.05	9.66505
21.0667	9.67864
21.0833	9.70644
21.1	9.75613
21.1167	9.82085
21.1333	9.88061
21.15	9.92086
21.1667	9.93861
21.1833	9.93274
21.2	9.9118
21.2167	9.88195
21.2333	9.8531
21.25	9.8278
21.2667	9.80254
21.2833	9.78636
21.3	9.76992
21.3167	9.75893
21.3333	9.74613
21.35	9.74009
21.3667	9.7328
21.3833	9.72826
21.4	9.71813
21.4167	9.71333
21.4333	9.71084
21.45	9.7069
21.4667	9.70107
21.4833	9.6979
21.5	9.69519
21.5167	9.69286
21.5333	9.69139
21.55	9.68972
21.5667	9.68788
21.5833	9.68638
21.6	9.68447
21.6167	9.6829
21.6333	9.68198
21.65	9.68084
21.6667	9.67979
21.6833	9.67934
21.7	9.67883
21.7167	9.67783
21.7333	9.67686
21.75	9.67596
21.7667	9.67546
21.7833	9.67484
21.8	9.67436
21.8167	9.67411
21.8333	9.67398
21.85	9.67351
21.8667	9.67312
21.8833	9.67272
21.9	9.67239
21.9167	9.67214
21.9333	9.67197
21.95	9.6719
21.9667	9.67172
21.9833	9.67129
22	9.67083
22.0167	9.67083
22.0333	9.67074
22.05	9.6705
22.0667	9.67022
22.0833	9.66987
22.1	9.6698
22.1167	9.66964
22.1333	9.66929
22.15	9.66894
22.1667	9.66881
22.1833	9.66877
22.2	9.66854
22.2167	9.66855
22.2333	9.66876
22.25	9.66899
22.2667	9.66875
22.2833	9.66859
22.3	9.66834
22.3167	9.66811
22.3333	9.66799
22.35	9.66783
22.3667	9.66776
22.3833	9.66807
22.4	9.66837
22.4167	9.6686
22.4333	9.6687
22.45	9.66882
22.4667	9.66874
22.4833	9.66828
22.5	9.66824
22.5167	9.66826
22.5333	9.66798
22.55	9.6676
22.5667	9.66736
22.5833	9.66742
22.6	9.66742
22.6167	9.66741
22.6333	9.66756
22.65	9.66768
22.6667	9.66762
22.6833	9.66755
22.7	9.66735
22.7167	9.66712
22.7333	9.6669
22.75	9.66687
22.7667	9.66689
22.7833	9.66683
22.8	9.6669
22.8167	9.66707
22.8333	9.66728
22.85	9.66755
22.8667	9.66786
22.8833	9.66814
22.9	9.66849
22.9167	9.66874
22.9333	9.66891
22.95	9.66909
22.9667	9.6693
22.9833	9.66928
23	9.66933
23.0167	9.66929
23.0333	9.6693
23.05	9.66956
23.0667	9.66963
23.0833	9.66962
23.1	9.6697
23.1167	9.6698
23.1333	9.66988
23.15	9.66981
23.1667	9.66983
23.1833	9.66967
23.2	9.66958
23.2167	9.66952
23.2333	9.66957
23.25	9.66931
23.2667	9.66911
23.2833	9.66894
23.3	9.66873
23.3167	9.66867
23.3333	9.66844
23.35	9.66838
23.3667	9.66823
23.3833	9.66814
23.4	9.66785
23.4167	9.6676
23.4333	9.66737
23.45	9.66704
23.4667	9.66597
23.4833	9.66574
23.5	9.66515
23.5167	9.66659
23.5333	9.66488
23.55	9.66205
23.5667	9.66986
23.5833	9.69438
23.6	9.73791
23.6167	9.79061
23.6333	9.84387
23.65	9.88617
23.6667	9.90758
23.6833	9.91351
23.7	9.9032
23.7167	9.8831
23.7333	9.85572
23.75	9.82778
23.7667	9.80666
23.7833	9.789
23.8	9.77512
23.8167	9.76274
23.8333	9.75137
23.85	9.74084
23.8667	9.73702
23.8833	9.72984
23.9	9.72351
23.9167	9.72101
23.9333	9.71517
23.95	9.71048
23.9667	9.706
23.9833	9.70225
24	9.69923
24.0167	9.69658
24.0333	9.69417
24.05	9.69225
24.0667	9.69022
24.0833	9.68885
24.1	9.6872
24.1167	9.68583
24.1333	9.68474
24.15	9.68327
24.1667	9.68174
24.1833	9.68073
24.2	9.67969
24.2167	9.67884
24.2333	9.67829
24.25	9.67762
24.2667	9.67692
24.2833	9.67596
24.3	9.67517
24.3167	9.67495
24.3333	9.6746
24.35	9.67401
24.3667	9.6736
24.3833	9.67327
24.4	9.6728
24.4167	9.67233
24.4333	9.67198
24.45	9.67159
24.4667	9.67122
24.4833	9.671
24.5	9.67079
24.5167	9.67054
24.5333	9.67034
24.55	9.67008
24.5667	9.66971
24.5833	9.66952
24.6	9.66942
24.6167	9.66924
24.6333	9.66893
24.65	9.66862
24.6667	9.66844
24.6833	9.66851
24.7	9.66854
24.7167	9.66845
24.7333	9.66856
24.75	9.66868
24.7667	9.66873
24.7833	9.6688
24.8	9.66875
24.8167	9.66871
24.8333	9.66865
24.85	9.66859
24.8667	9.66858
24.8833	9.66856
24.9	9.66861
24.9167	9.66857
24.9333	9.66844
24.95	9.66847
24.9667	9.66828
24.9833	9.66802
25	9.66798
25.0167	9.66795
25.0333	9.66776
25.05	9.66763
25.0667	9.66756
25.0833	9.66751
25.1	9.6673
25.1167	9.66718
25.1333	9.66713
25.15	9.66717
25.1667	9.66713
25.1833	9.66708
25.2	9.66693
25.2167	9.66697
25.2333	9.66693
25.25	9.66689
25.2667	9.66697
25.2833	9.66688
25.3	9.66707
25.3167	9.66746
25.3333	9.66766
25.35	9.66768
25.3667	9.6678
25.3833	9.66787
25.4	9.66772
25.4167	9.66754
25.4333	9.66756
25.45	9.66774
25.4667	9.66779
25.4833	9.66816
25.5	9.66827
25.5167	9.66858
25.5333	9.66874
25.55	9.66901
25.5667	9.66934
25.5833	9.66945
25.6	9.66925
25.6167	9.66944
25.6333	9.66932
25.65	9.6689
25.6667	9.66857
25.6833	9.66822
25.7	9.66801
25.7167	9.66807
25.7333	9.66829
25.75	9.6682
25.7667	9.66792
25.7833	9.66784
25.8	9.66752
25.8167	9.66747
25.8333	9.66741
25.85	9.66717
25.8667	9.66701
25.8833	9.66685
25.9	9.66637
25.9167	9.6663
25.9333	9.66654
25.95	9.66688
25.9667	9.66671
25.9833	9.66725
26	9.66757
26.0167	9.66746
26.0333	9.66828
26.05	9.66505
26.0667	9.6656
26.0833	9.68113
26.1	9.70944
26.1167	9.75123
26.1333	9.79488
26.15	9.83489
26.1667	9.8672
26.1833	9.88013
26.2	9.87963
26.2167	9.86367
26.2333	9.84584
26.25	9.82802
26.2667	9.80683
26.2833	9.78723
26.3	9.77043
26.3167	9.75942
26.3333	9.75127
26.35	9.74521
26.3667	9.73725
26.3833	9.7305
26.4	9.72595
26.4167	9.72182
26.4333	9.71814
26.45	9.71374
26.4667	9.71001
26.4833	9.70698
26.5	9.70357
26.5167	9.70005
26.5333	9.69651
26.55	9.69373
26.5667	9.69144
26.5833	9.69013
26.6	9.68881
26.6167	9.68765
26.6333	9.68662
26.65	9.68544
26.6667	9.68429
26.6833	9.68274
26.7	9.68197
26.7167	9.68113
26.7333	9.68006
26.75	9.6791
26.7667	9.6784
26.7833	9.67774
26.8	9.67706
26.8167	9.67633
26.8333	9.6755
26.85	9.67482
26.8667	9.67409
26.8833	9.67336
26.9	9.67286
26.9167	9.6721
26.9333	9.67154
26.95	9.67121
26.9667	9.67094
26.9833	9.67062
27	9.67025
27.0167	9.67008
27.0333	9.66988
27.05	9.66959
27.0667	9.66963
27.0833	9.66971
27.1	9.66962
27.1167	9.66938
27.1333	9.66914
27.15	9.66908
27.1667	9.66894
27.1833	9.66882
27.2	9.6688
27.2167	9.66876
27.2333	9.6689
27.25	9.66894
27.2667	9.66878
27.2833	9.66892
27.3	9.66872
27.3167	9.66851
27.3333	9.66834
27.35	9.66818
27.3667	9.668
27.3833	9.66772
27.4	9.6674
27.4167	9.66729
27.4333	9.66753
27.45	9.66771
27.4667	9.66782
27.4833	9.66787
27.5	9.66797
27.5167	9.66793
27.5333	9.66794
27.55	9.66794
27.5667	9.66799
27.5833	9.66802
27.6	9.66789
27.6167	9.66786
27.6333	9.66809
27.65	9.6681
27.6667	9.668
27.6833	9.6681
27.7	9.66822
27.7167	9.6681
27.7333	9.66805
27.75	9.66789
27.7667	9.66794
27.7833	9.66803
27.8	9.66798
27.8167	9.66782
27.8333	9.66776
27.85	9.66785
27.8667	9.66812
27.8833	9.66839
27.9	9.6685
27.9167	9.66838
27.9333	9.66836
27.95	9.66823
27.9667	9.66823
27.9833	9.66821
28	9.66828
28.0167	9.66826
28.0333	9.66826
28.05	9.66844
28.0667	9.6684
28.0833	9.66869
28.1	9.66885
28.1167	9.66884
28.1333	9.66884
28.15	9.66895
28.1667	9.66902
28.1833	9.66889
28.2	9.66859
28.2167	9.66843
28.2333	9.66844
28.25	9.66845
28.2667	9.66847
28.2833	9.66838
28.3	9.66842
28.3167	9.66818
28.3333	9.668
28.35	9.66788
28.3667	9.6676
28.3833	9.66712
28.4	9.66684
28.4167	9.66644
28.4333	9.66631
28.45	9.66615
28.4667	9.6656
28.4833	9.66494
28.5	9.66418
28.5167	9.66409
28.5333	9.66435
28.55	9.66251
28.5667	9.66125
28.5833	9.66812
28.6	9.68
28.6167	9.70773
28.6333	9.73741
28.65	9.76613
28.6667	9.78878
28.6833	9.80595
28.7	9.81193
28.7167	9.81259
28.7333	9.80059
28.75	9.78858
28.7667	9.77762
28.7833	9.76509
28.8	9.75331
28.8167	9.74165
28.8333	9.73891
28.85	9.73194
28.8667	9.72428
28.8833	9.72048
28.9	9.7153
28.9167	9.71137
28.9333	9.70759
28.95	9.70481
28.9667	9.7027
28.9833	9.70016
29	9.69752
29.0167	9.69476
29.0333	9.69236
29.05	9.6903
29.0667	9.68829
29.0833	9.68702
29.1	9.68586
29.1167	9.68502
29.1333	9.68406
29.15	9.68317
29.1667	9.68227
29.1833	9.68106
29.2	9.67988
29.2167	9.67888
29.2333	9.67819
29.25	9.67742
29.2667	9.67686
29.2833	9.67642
29.3	9.67592
29.3167	9.67537
29.3333	9.67489
29.35	9.67433
29.3667	9.6738
29.3833	9.67332
29.4	9.67301
29.4167	9.67276
29.4333	9.67261
29.45	9.67231
29.4667	9.67209
29.4833	9.67178
29.5	9.67153
29.5167	9.67143
29.5333	9.67124
29.55	9.67123
29.5667	9.67113
29.5833	9.67095
29.6	9.67072
29.6167	9.67041
29.6333	9.67025
29.65	9.67006
29.6667	9.67001
29.6833	9.67013
29.7	9.67016
29.7167	9.67002
29.7333	9.66995
29.75	9.66984
29.7667	9.66969
29.7833	9.66969
29.8	9.66956
29.8167	9.66941
29.8333	9.66923
29.85	9.66907
29.8667	9.66875
29.8833	9.66856
29.9	9.66838
29.9167	9.6682
29.9333	9.66827
29.95	9.66828
29.9667	9.66829
29.9833	9.6686
30	9.66867
30.0167	9.66865
30.0333	9.66849
30.05	9.66836
30.0667	9.66801
30.0833	9.6678
30.1	9.66774
30.1167	9.6678
30.1333	9.66772
30.15	9.66772
30.1667	9.6679
30.1833	9.66791
30.2	9.66794
30.2167	9.66776
30.2333	9.66774
30.25	9.66775
30.2667	9.66768
30.2833	9.66734
30.3	9.66693
30.3167	9.66664
30.3333	9.66655
30.35	9.66642
30.3667	9.66643
30.3833	9.66649
30.4	9.66644
30.4167	9.66623
30.4333	9.66607
30.45	9.66598
30.4667	9.6658
30.4833	9.66553
30.5	9.66528
30.5167	9.66541
30.5333	9.66553
30.55	9.66587
30.5667	9.66618
30.5833	9.66621
30.6	9.66624
30.6167	9.66648
30.6333	9.66669
30.65	9.66663
30.6667	9.66651
30.6833	9.66671
30.7	9.66691
30.7167	9.66697
30.7333	9.66686
30.75	9.66689
30.7667	9.66698
30.7833	9.66733
30.8	9.66751
30.8167	9.66767
30.8333	9.66772
30.85	9.66775
30.8667	9.66763
30.8833	9.66742
30.9	9.66742
30.9167	9.66735
30.9333	9.66729
30.95	9.66691
30.9667	9.66696
30.9833	9.66725
31	9.66701
31.0167	9.6675
31.0333	9.66823
31.05	9.66625
31.0667	9.66156
31.0833	9.65692
31.1	9.65478
31.1167	9.65873
31.1333	9.66832
31.15	9.68168
31.1667	9.69711
31.1833	9.70452
31.2	9.71014
31.2167	9.71223
31.2333	9.7124
31.25	9.70745
31.2667	9.70087
31.2833	9.6975
31.3	9.69428
31.3167	9.69157
31.3333	9.68918
31.35	9.68749
31.3667	9.68576
31.3833	9.68439
31.4	9.68338
31.4167	9.68234
31.4333	9.681
31.45	9.67946
31.4667	9.67817
31.4833	9.67735
31.5	9.67635
31.5167	9.67548
31.5333	9.67466
31.55	9.67401
31.5667	9.67343
31.5833	9.67311
31.6	9.67267
31.6167	9.67221
31.6333	9.67159
31.65	9.67112
31.6667	9.67079
31.6833	9.6706
31.7	9.67048
31.7167	9.67015
31.7333	9.66995
31.75	9.66993
31.7667	9.66974
31.7833	9.66965
31.8	9.66958
31.8167	9.66922
31.8333	9.66912
31.85	9.66893
31.8667	9.66868
31.8833	9.66867
31.9	9.6685
31.9167	9.66835
31.9333	9.66831
31.95	9.66811
31.9667	9.66815
31.9833	9.66826
32	9.66822
32.0167	9.66797
32.0333	9.66781
32.05	9.66778
32.0667	9.66781
32.0833	9.66793
32.1	9.66794
32.1167	9.66783
32.1333	9.66774
32.15	9.66781
32.1667	9.66784
32.1833	9.66773
32.2	9.66762
32.2167	9.66753
32.2333	9.66749
32.25	9.6676
32.2667	9.66765
32.2833	9.66764
32.3	9.66743
32.3167	9.66738
32.3333	9.66723
32.35	9.66709
32.3667	9.66692
32.3833	9.66677
32.4	9.66658
32.4167	9.66639
32.4333	9.66629
32.45	9.66624
32.4667	9.66629
32.4833	9.66613
32.5	9.66597
32.5167	9.66589
32.5333	9.66578
32.55	9.66578
32.5667	9.66585
32.5833	9.66586
32.6	9.66592
32.6167	9.66604
32.6333	9.66611
32.65	9.66631
32.6667	9.66653
32.6833	9.66678
32.7	9.66691
32.7167	9.66697
32.7333	9.66698
32.75	9.66696
32.7667	9.66695
32.7833	9.66711
32.8	9.66745
32.8167	9.6678
32.8333	9.66789
32.85	9.66802
32.8667	9.66838
32.8833	9.66868
32.9	9.66883
32.9167	9.66906
32.9333	9.66903
32.95	9.66885
32.9667	9.6688
32.9833	9.66889
33	9.66877
33.0167	9.66866
33.0333	9.66866
33.05	9.66849
33.0667	9.66846
33.0833	9.66846
33.1	9.66852
33.1167	9.66846
33.1333	9.66816
33.15	9.6679
33.1667	9.66788
33.1833	9.66785
33.2	9.66774
33.2167	9.66754
33.2333	9.66736
33.25	9.66729
33.2667	9.66735
33.2833	9.66732
33.3	9.66696
33.3167	9.66683
33.3333	9.66684
33.35	9.66678
33.3667	9.66673
[truncated: 910 more rows]

## Sheet: Fig 2b
Figure 2b
vol 280	uv 280
7.00032	6.0858
7.00156	6.08499
7.0028	6.08449
7.00405	6.08399
7.0053	6.08396
7.00656	6.08398
7.00795	6.08399
7.00925	6.08401
7.0105	6.08403
7.01174	6.08404
7.01299	6.08409
7.01423	6.08441
7.01547	6.08473
7.01672	6.08472
7.01796	6.08463
7.01921	6.08454
7.02045	6.08445
7.0217	6.08437
7.02294	6.08428
7.02419	6.08419
7.02543	6.0843
7.02668	6.0844
7.02792	6.08406
7.02916	6.08343
7.03041	6.0828
7.03165	6.08216
7.0329	6.08153
7.03414	6.08089
7.03539	6.08026
7.03663	6.07916
7.03788	6.07802
7.03912	6.07677
7.04037	6.07538
7.04161	6.07398
7.04285	6.07259
7.0441	6.07119
7.04534	6.0698
7.04659	6.0684
7.04784	6.06733
7.04908	6.06634
7.05032	6.06552
7.05157	6.06535
7.05281	6.06518
7.05406	6.06502
7.0553	6.06485
7.05654	6.06468
7.05779	6.06451
7.05904	6.06479
7.06033	6.06536
7.06173	6.06593
7.063	6.06558
7.06424	6.06522
7.06548	6.06486
7.06673	6.06451
7.06798	6.06415
7.06923	6.06379
7.07047	6.06354
7.07171	6.06343
7.07296	6.06332
7.07421	6.06339
7.07545	6.06347
7.07669	6.06356
7.07794	6.06365
7.07918	6.06373
7.08043	6.06382
7.08167	6.06374
7.08292	6.06301
7.08416	6.06228
7.08541	6.06132
7.08665	6.06031
7.08789	6.05929
7.08914	6.05828
7.09039	6.05726
7.09163	6.05625
7.09288	6.05523
7.09412	6.05515
7.09536	6.05506
7.09661	6.05506
7.09785	6.05508
7.09909	6.05511
7.10034	6.05514
7.10158	6.05517
7.10283	6.0552
7.10407	6.05523
7.10532	6.05508
7.10656	6.05491
7.10781	6.05411
7.10905	6.05268
7.11029	6.05125
7.11154	6.04981
7.11278	6.04838
7.11411	6.04695
7.11549	6.04552
7.11674	6.04431
7.11799	6.04316
7.11923	6.04186
7.12048	6.04035
7.12172	6.03884
7.12296	6.03733
7.12421	6.03583
7.12545	6.03432
7.12669	6.03281
7.12794	6.03122
7.12919	6.02959
7.13043	6.02803
7.13167	6.0267
7.13292	6.02537
7.13416	6.02405
7.13541	6.02272
7.13666	6.02139
7.1379	6.02006
7.13914	6.01937
7.14039	6.0193
7.14163	6.01924
7.14288	6.01983
7.14412	6.02042
7.14537	6.021
7.14661	6.02159
7.14785	6.02217
7.1491	6.02276
7.15034	6.02349
7.15159	6.02444
7.15284	6.02538
7.15408	6.02552
7.15532	6.02557
7.15657	6.02563
7.15781	6.02568
7.15905	6.02573
7.1603	6.02578
7.16154	6.02578
7.16279	6.02553
7.16403	6.02529
7.16528	6.02498
7.16653	6.02466
7.16791	6.02434
7.16924	6.02401
7.17049	6.02369
7.17173	6.02337
7.17297	6.02304
7.17422	6.02207
7.17547	6.0211
7.17671	6.01976
7.17795	6.01816
7.1792	6.01657
7.18045	6.01498
7.18169	6.01338
7.18293	6.01179
7.18418	6.01019
7.18542	6.0094
7.18667	6.0087
7.18791	6.00815
7.18915	6.00774
7.1904	6.00734
7.19166	6.00693
7.1929	6.00653
7.19413	6.00613
7.19539	6.00572
7.19662	6.00538
7.19787	6.00506
7.19911	6.00482
7.20036	6.00477
7.2016	6.00472
7.20285	6.00468
7.20409	6.00463
7.20534	6.00458
7.20658	6.00454
7.20783	6.00487
7.20907	6.00544
7.21031	6.00587
7.21156	6.00494
7.2128	6.00402
7.21405	6.0031
7.21529	6.00218
7.21654	6.00125
7.21778	6.00033
7.21902	5.99926
7.22029	5.99804
7.22169	5.99682
7.22298	5.99673
7.22423	5.99676
7.22547	5.9968
7.22672	5.99683
7.22796	5.99686
7.22921	5.9969
7.23045	5.99685
7.23169	5.99661
7.23294	5.99636
7.23418	5.99555
7.23543	5.9945
7.23667	5.99345
7.23792	5.9924
7.23916	5.99134
7.2404	5.99029
7.24165	5.98939
7.2429	5.98983
7.24414	5.99028
7.24539	5.99115
7.24663	5.9923
7.24787	5.99345
7.24912	5.9946
7.25036	5.99575
7.2516	5.9969
7.25283	5.99805
7.25407	5.99807
7.25531	5.99797
7.25656	5.99759
7.25781	5.99693
7.25905	5.99628
7.26029	5.99563
7.26154	5.99497
7.26278	5.99432
7.26402	5.99367
7.26527	5.99358
7.26652	5.99374
7.26776	5.99363
7.26901	5.99292
7.27025	5.99221
7.27149	5.99149
7.27274	5.99078
7.27403	5.99007
7.27544	5.98936
7.27671	5.98822
7.27795	5.9868
7.27919	5.98554
7.28044	5.98488
7.28168	5.98422
7.28293	5.98357
7.28417	5.98291
7.28542	5.98225
7.28667	5.9816
7.28791	5.98121
7.28915	5.98111
7.2904	5.981
7.29164	5.97973
7.29289	5.97846
7.29413	5.97718
7.29537	5.97591
7.29662	5.97464
7.29786	5.97337
7.29911	5.97236
7.30036	5.97196
7.3016	5.97156
7.30285	5.97058
7.30408	5.96945
7.30533	5.96832
7.30657	5.96719
7.30782	5.96606
7.30906	5.96493
7.31031	5.96365
7.31155	5.96176
7.3128	5.95987
7.31404	5.95888
7.31529	5.95827
7.31653	5.95766
7.31777	5.95705
7.31902	5.95644
7.32026	5.95583
7.32151	5.95522
7.32275	5.95578
7.324	5.95633
7.32524	5.95645
7.32648	5.95593
7.32781	5.9554
7.3292	5.95488
7.33044	5.95435
7.33169	5.95383
7.33293	5.9533
7.33418	5.95336
7.33542	5.95356
7.33666	5.95382
7.33791	5.95432
7.33916	5.95482
7.3404	5.95531
7.34165	5.95581
7.34289	5.9563
7.34413	5.9568
7.34538	5.9564
7.34662	5.95562
7.34787	5.95483
7.34911	5.95299
7.35036	5.95103
7.3516	5.94907
7.35284	5.94711
7.35409	5.94515
7.35534	5.94319
7.35658	5.94166
7.35784	5.94078
7.35908	5.9399
7.36034	5.93966
7.36159	5.93958
7.36283	5.9395
7.36407	5.93943
7.36532	5.93935
7.36656	5.93927
7.36781	5.93914
7.36905	5.93876
7.37029	5.93839
7.37154	5.93773
7.37279	5.93694
7.37403	5.93615
7.37527	5.93536
7.37652	5.93457
7.37776	5.93378
7.37901	5.93299
7.38026	5.93325
7.38164	5.93364
7.38297	5.93353
7.38422	5.93309
7.38546	5.93264
7.38671	5.9322
7.38795	5.93176
7.38919	5.93132
7.39044	5.93087
7.39169	5.92979
7.39294	5.92854
7.39418	5.92739
7.39542	5.92634
7.39667	5.9253
7.39791	5.92425
7.39916	5.9232
7.40041	5.92215
7.40165	5.9211
7.40289	5.92034
7.40414	5.91971
7.40538	5.9192
7.40662	5.91895
7.40787	5.91871
7.40911	5.91846
7.41036	5.91821
7.4116	5.91797
7.41285	5.91772
7.41409	5.91797
7.41534	5.91855
7.41658	5.91907
7.41782	5.91906
7.41907	5.91904
7.42031	5.91903
7.42156	5.91902
7.4228	5.91901
7.42404	5.91899
7.42529	5.91888
7.42654	5.91867
7.42778	5.91846
7.42902	5.91827
7.43026	5.91809
7.43151	5.9179
7.43275	5.91772
7.43402	5.91753
7.43542	5.91735
7.43672	5.91705
7.43796	5.91648
7.43921	5.91591
7.44045	5.91579
7.44169	5.91587
7.44294	5.91594
7.44418	5.91601
7.44543	5.91608
7.44667	5.91616
7.44791	5.91629
7.44916	5.91695
7.4504	5.91762
7.45165	5.91741
7.45289	5.91662
7.45414	5.91583
7.45538	5.91504
7.45663	5.91425
7.45787	5.91346
7.45912	5.91267
7.46036	5.91186
7.46161	5.91104
7.46285	5.91012
7.46409	5.9091
7.46532	5.90807
7.46657	5.90705
7.46782	5.90602
7.46906	5.905
7.4703	5.90398
7.47155	5.9025
7.47279	5.90084
7.47404	5.8992
7.47528	5.89773
7.47653	5.89627
7.47777	5.8948
7.47901	5.89334
7.48026	5.89187
7.4815	5.89041
7.48275	5.88981
7.48399	5.88981
7.48524	5.8898
7.48648	5.89092
7.48778	5.89204
7.48919	5.89316
7.49045	5.89428
7.49169	5.8954
7.49293	5.89652
7.49418	5.89775
7.49542	5.89907
7.49667	5.9004
7.49792	5.90103
7.49916	5.90158
7.50041	5.90213
7.50165	5.90268
7.5029	5.90323
7.50414	5.90378
7.50539	5.90431
7.50663	5.90466
7.50787	5.90501
7.50912	5.90379
7.51037	5.90218
7.51161	5.90057
7.51285	5.89896
7.5141	5.89735
7.51534	5.89574
7.51659	5.89413
7.51783	5.8914
7.51908	5.88866
7.52032	5.88632
7.52157	5.88425
7.52281	5.88218
7.52405	5.88012
7.52529	5.87805
7.52654	5.87598
7.52778	5.87391
7.52903	5.87254
7.53027	5.87125
7.53152	5.87007
7.53277	5.869
7.53401	5.86792
7.53525	5.86685
7.53649	5.86578
7.53774	5.8647
7.53898	5.86363
7.54023	5.86412
7.54157	5.86501
7.54294	5.86549
7.54419	5.86538
7.54543	5.86527
7.54668	5.86516
7.54792	5.86505
7.54917	5.86493
7.55041	5.86482
7.55165	5.86431
7.5529	5.86353
7.55415	5.86266
7.55539	5.86162
7.55663	5.86058
7.55788	5.85953
7.55912	5.85849
7.56037	5.85744
7.56161	5.8564
7.56286	5.85525
7.5641	5.85399
7.56535	5.85273
7.56659	5.85306
7.56783	5.85356
7.56908	5.85407
7.57033	5.85457
7.57158	5.85508
7.57282	5.85558
7.57407	5.85649
7.57532	5.85799
7.57656	5.85949
7.57781	5.85999
7.57905	5.86023
7.58029	5.86047
7.58154	5.86071
7.58278	5.86096
7.58403	5.8612
7.58527	5.86152
7.58651	5.86202
7.58776	5.86253
7.589	5.86261
7.59025	5.86228
7.59149	5.86194
7.59274	5.86161
7.59399	5.86127
7.59538	5.86094
7.5967	5.8606
7.59795	5.85868
7.59919	5.85658
7.60044	5.85439
7.60168	5.85139
7.60293	5.84839
7.60417	5.84539
7.60542	5.84239
7.60666	5.83939
7.60791	5.83639
7.60915	5.8344
7.61039	5.83266
7.61164	5.83093
7.61289	5.83073
7.61413	5.83053
7.61538	5.83033
7.61662	5.83013
7.61786	5.82993
7.61911	5.82973
7.62035	5.82995
7.62159	5.83059
7.62284	5.83123
7.62409	5.83132
7.62533	5.83134
7.62658	5.83137
7.62782	5.83139
7.62907	5.83142
7.63031	5.83144
7.63155	5.83156
7.63279	5.83248
7.63404	5.83341
7.63528	5.83401
7.63653	5.83453
7.63777	5.83506
7.63902	5.83558
7.64026	5.8361
7.64151	5.83663
7.64275	5.83715
7.64399	5.83613
7.64524	5.83512
7.64649	5.83393
7.64775	5.83257
7.64916	5.83121
7.65045	5.82985
7.65169	5.82848
7.65294	5.82712
7.65418	5.82576
7.65543	5.82495
7.65667	5.82421
7.65791	5.82369
7.65915	5.82352
7.6604	5.82335
7.66164	5.82318
7.66289	5.823
7.66413	5.82283
7.66538	5.82266
7.66663	5.82281
7.66787	5.82304
7.66911	5.82295
7.67035	5.82212
7.6716	5.82128
7.67285	5.82045
7.67409	5.81962
7.67534	5.81878
7.67658	5.81795
7.67783	5.81729
7.67907	5.8168
7.68032	5.81628
7.68156	5.81562
7.6828	5.81496
7.68405	5.81431
7.68529	5.81365
7.68654	5.81299
7.68778	5.81233
7.68903	5.81144
7.69027	5.81021
7.69151	5.80898
7.69276	5.80875
7.694	5.80851
7.69525	5.80828
7.69649	5.80805
7.69773	5.80782
7.69898	5.80758
7.70023	5.80767
7.70153	5.8085
7.70293	5.80933
7.70419	5.80883
7.70544	5.80801
7.70668	5.80718
7.70792	5.80635
7.70917	5.80552
7.71041	5.8047
7.71166	5.8039
7.71291	5.80325
7.71415	5.80259
7.71539	5.80204
7.71664	5.80157
7.71788	5.80109
7.71912	5.80062
7.72037	5.80014
7.72162	5.79967
7.72287	5.7992
7.72411	5.79772
7.72535	5.79625
7.7266	5.79456
7.72785	5.79254
7.72908	5.79053
7.73034	5.78851
7.73158	5.7865
7.73282	5.78448
7.73406	5.78247
7.7353	5.78178
7.73655	5.78142
7.7378	5.78113
7.73904	5.781
7.74029	5.78087
7.74153	5.78074
7.74278	5.78061
7.74402	5.78048
7.74526	5.78034
7.74651	5.7801
7.74775	5.77979
7.749	5.77952
7.75024	5.7794
7.75148	5.77929
7.75273	5.77917
7.75397	5.77905
7.75531	5.77894
7.75668	5.77882
7.75793	5.77892
7.75918	5.77935
7.76042	5.77977
7.76166	5.78028
7.76291	5.78079
7.76415	5.7813
7.7654	5.78182
7.76664	5.78233
7.76789	5.78285
7.76913	5.78329
7.77038	5.78358
7.77162	5.78387
7.77287	5.7843
7.77411	5.7848
7.77535	5.7853
7.7766	5.78579
7.77785	5.78629
7.77909	5.78679
7.78033	5.78724
7.78158	5.78754
7.78282	5.78784
7.78407	5.78767
7.78532	5.78703
7.78656	5.78639
7.7878	5.78575
7.78905	5.78511
7.79029	5.78447
7.79154	5.78383
7.79278	5.78311
7.79402	5.78238
7.79527	5.78147
7.79651	5.78015
7.79776	5.77883
7.799	5.7775
7.80025	5.77618
7.80149	5.77486
7.80273	5.77353
7.80398	5.77206
7.80522	5.77053
7.80647	5.76901
7.80772	5.76753
7.80911	5.76605
7.81044	5.76457
7.81168	5.76309
7.81292	5.7616
7.81416	5.76012
7.81541	5.75911
7.81666	5.75857
7.8179	5.75803
7.81915	5.75718
7.82039	5.75634
7.82164	5.75549
7.82288	5.75465
7.82413	5.7538
7.82537	5.75295
7.82662	5.75228
7.82786	5.75203
7.82911	5.75178
7.83035	5.75176
7.83159	5.75184
7.83284	5.75192
7.83409	5.75201
7.83533	5.75209
7.83657	5.75217
7.83782	5.75224
7.83906	5.75227
7.84031	5.7523
7.84155	5.75245
7.84279	5.75267
7.84404	5.75289
7.84529	5.75311
7.84653	5.75333
7.84777	5.75356
7.84902	5.75378
7.85026	5.75431
7.85151	5.75483
7.85275	5.75472
7.85399	5.75365
7.85524	5.75257
7.85648	5.7515
7.85773	5.75043
7.85898	5.74935
7.86022	5.74828
7.86148	5.74697
7.86289	5.74557
7.86417	5.74434
7.86542	5.74386
7.86667	5.74338
7.86791	5.7429
7.86915	5.74242
7.8704	5.74194
7.87164	5.74146
7.87289	5.74087
7.87413	5.74019
7.87538	5.73952
7.87662	5.7383
7.87787	5.73708
7.87911	5.73586
7.88035	5.73463
7.8816	5.73341
7.88284	5.73219
7.88409	5.73161
7.88533	5.73199
7.88657	5.73236
7.88782	5.73264
7.88906	5.73291
7.89031	5.73318
7.89156	5.73345
7.8928	5.73372
7.89405	5.73399
7.89529	5.73408
7.89653	5.73342
7.89778	5.73276
7.89902	5.73111
7.90027	5.72921
7.90151	5.72731
7.90276	5.72542
7.904	5.72352
7.90525	5.72162
7.90649	5.71972
7.90773	5.71837
7.90898	5.71703
7.91022	5.71605
7.91147	5.71544
7.91271	5.71483
7.91396	5.71422
7.91526	5.71361
7.91666	5.713
7.91792	5.71239
7.91917	5.71188
7.92041	5.71138
7.92165	5.71101
7.92289	5.71119
7.92414	5.71137
7.92539	5.71154
7.92664	5.71172
7.92788	5.7119
7.92913	5.71207
7.93037	5.71324
7.93162	5.71466
7.93286	5.71599
7.93411	5.71654
7.93535	5.71709
7.93659	5.71764
7.93783	5.71819
7.93908	5.71874
7.94033	5.71929
7.94157	5.71946
7.94281	5.71927
7.94406	5.71909
7.9453	5.71729
7.94655	5.71549
7.94779	5.71369
7.94904	5.71189
7.95028	5.71009
7.95153	5.70829
7.95277	5.70635
7.95401	5.70387
7.95526	5.7014
7.9565	5.69996
7.95775	5.69863
7.95899	5.69731
7.96024	5.69598
7.96148	5.69466
7.96272	5.69333
7.96397	5.6921
7.96521	5.69164
7.96646	5.69118
7.9677	5.69084
7.96905	5.69053
7.97041	5.69021
7.97166	5.6899
7.97291	5.68959
7.97415	5.68928
7.9754	5.68897
7.97664	5.69026
7.97788	5.69156
7.97913	5.6918
7.98037	5.69158
7.98162	5.69136
7.98286	5.69114
7.98411	5.69092
7.98535	5.6907
7.98659	5.69048
7.98784	5.68922
7.98909	5.68785
7.99033	5.6869
7.99157	5.68622
7.99282	5.68554
7.99406	5.68486
7.99531	5.68418
7.99656	5.6835
7.9978	5.68282
7.99903	5.68202
8.00028	5.6812
8.00151	5.68007
8.00275	5.67864
8.004	5.67722
8.00524	5.67579
8.00648	5.67436
8.00773	5.67293
8.00897	5.6715
8.01022	5.67114
8.01146	5.67123
8.0127	5.67083
8.01395	5.6697
8.01519	5.66858
8.01644	5.66745
8.01768	5.66633
8.01893	5.6652
8.02017	5.66408
8.02142	5.66254
8.02282	5.66072
8.02414	5.65895
8.02539	5.65762
8.02662	5.6563
8.02787	5.65497
8.02912	5.65364
8.03036	5.65232
8.03161	5.65099
8.03286	5.64996
8.0341	5.64924
8.03535	5.64852
8.03659	5.64787
8.03783	5.64723
8.03908	5.64659
8.04032	5.64594
8.04156	5.6453
8.04281	5.64465
8.04405	5.6445
8.0453	5.64507
8.04655	5.64564
8.04779	5.64648
8.04904	5.64738
8.05028	5.64829
8.05152	5.6492
8.05277	5.6501
8.05401	5.65101
8.05526	5.65186
8.0565	5.65228
8.05774	5.65269
8.05899	5.65283
8.06023	5.65285
8.06148	5.65287
8.06273	5.65288
8.06397	5.6529
8.06521	5.65292
8.06645	5.65294
8.0677	5.65288
8.06894	5.65281
8.07019	5.65279
8.07143	5.65283
8.07267	5.65288
8.07391	5.65293
8.07519	5.65298
8.07659	5.65302
8.07788	5.65307
8.07912	5.65285
8.08037	5.65256
8.08161	5.65223
8.08286	5.65151
8.0841	5.65079
8.08534	5.65007
8.08659	5.64934
8.08783	5.64862
8.08908	5.6479
8.09033	5.64745
8.09157	5.64713
8.09281	5.6468
8.09406	5.64611
8.0953	5.64537
8.09655	5.64463
8.09779	5.64389
8.09904	5.64316
8.10028	5.64242
8.10153	5.64165
8.10277	5.6408
8.10402	5.63995
8.10526	5.63946
8.10652	5.63906
8.10778	5.63866
8.10902	5.63826
8.11027	5.63787
8.11151	5.63747
8.11275	5.63711
8.11399	5.63715
8.11524	5.63718
8.11649	5.63687
8.11773	5.63632
8.11897	5.63577
8.12022	5.63522
8.12146	5.63467
8.12271	5.63412
8.12395	5.63358
8.12519	5.6334
8.12644	5.63326
8.12769	5.63334
8.129	5.63362
8.13039	5.6339
8.13165	5.63418
8.1329	5.63447
8.13414	5.63475
8.13539	5.63503
8.13663	5.63496
8.13787	5.63479
8.13912	5.63446
8.14037	5.63375
8.14162	5.63303
8.14285	5.63232
8.1441	5.63161
8.14535	5.6309
8.14659	5.63018
8.14783	5.62982
8.14908	5.62969
8.15032	5.62953
8.15157	5.62922
8.15281	5.62892
8.15406	5.62861
8.1553	5.62831
8.15655	5.628
8.15779	5.6277
8.15903	5.62718
8.16028	5.62646
8.16152	5.62573
8.16277	5.62501
8.16401	5.62428
8.16526	5.62356
8.1665	5.62283
8.16774	5.62211
8.16899	5.62138
8.17024	5.62082
8.17148	5.62064
8.17273	5.62046
8.17397	5.62002
8.17521	5.61946
8.17646	5.6189
8.1777	5.61834
8.17895	5.61778
8.18019	5.61723
8.18143	5.6167
8.18278	5.61632
8.18414	5.61594
8.18539	5.61532
8.18664	5.61435
8.18788	5.61337
8.18913	5.61239
8.19037	5.61142
8.19161	5.61044
8.19286	5.60946
8.1941	5.60849
8.19535	5.60752
8.19659	5.60663
8.19784	5.60596
8.19908	5.60528
8.20033	5.60461
8.20157	5.60394
8.20281	5.60326
8.20406	5.60259
8.2053	5.60218
8.20655	5.60189
8.2078	5.60178
8.20904	5.6024
8.21028	5.60303
8.21153	5.60365
8.21276	5.60428
8.21401	5.6049
8.21525	5.60553
8.2165	5.60639
8.21774	5.60761
8.21899	5.60883
8.22023	5.60844
8.22147	5.60805
8.22272	5.60766
8.22396	5.60728
8.2252	5.60689
8.22645	5.6065
8.22769	5.60602
8.22894	5.60534
8.23018	5.60465
8.23143	5.60448
8.23267	5.60454
8.23391	5.6046
8.23517	5.60466
8.23657	5.60472
8.23788	5.60478
8.23913	5.60466
8.24037	5.6038
8.24161	5.60294
8.24286	5.60233
8.24411	5.60188
8.24535	5.60144
8.2466	5.60099
8.24784	5.60055
8.24909	5.6001
8.25033	5.59966
8.25157	5.60082
8.25282	5.60198
8.25407	5.60272
8.25531	5.60303
8.25655	5.60334
8.2578	5.60365
8.25904	5.60396
8.26029	5.60426
8.26153	5.60457
8.26278	5.60436
8.26402	5.60392
8.26526	5.60352
8.26651	5.60317
8.26775	5.60282
8.269	5.60247
8.27024	5.60212
8.27149	5.60177
8.27273	5.60142
8.27397	5.60082
8.27522	5.60006
8.27646	5.59884
8.27771	5.59658
8.27895	5.59431
8.2802	5.59205
8.28144	5.58978
8.28269	5.58751
8.28393	5.58525
8.28517	5.58341
8.28642	5.582
8.28766	5.58064
8.28893	5.57951
8.29034	5.57838
8.29162	5.57725
8.29287	5.57612
8.29412	5.57499
8.29536	5.57386
8.2966	5.57269
8.29784	5.57147
8.29909	5.57025
8.30033	5.56887
8.30158	5.56747
8.30282	5.56606
8.30407	5.56466
8.30531	5.56326
8.30656	5.56185
8.3078	5.5609
8.30905	5.561
8.31029	5.5611
8.31154	5.56091
8.31278	5.56066
8.31402	5.5604
8.31527	5.56014
8.31652	5.55988
8.31776	5.55963
8.319	5.55931
8.32026	5.55877
8.3215	5.55823
8.32275	5.55769
8.324	5.55714
8.32524	5.55659
8.32648	5.55605
8.32773	5.5555
8.32897	5.55495
8.33021	5.55441
8.33146	5.55402
8.3327	5.55366
8.33395	5.55335
8.33519	5.55316
8.33644	5.55298
8.33768	5.55279
8.33892	5.55261
8.34017	5.55242
8.34142	5.55223
8.34273	5.55233
8.34413	5.5525
8.34538	5.55249
8.34663	5.55177
8.34787	5.55104
8.34912	5.55031
8.35036	5.54958
8.35161	5.54885
8.35285	5.54812
8.35409	5.5474
8.35534	5.54668
8.35659	5.54596
8.35784	5.54569
8.35908	5.54542
8.36032	5.54515
8.36157	5.54488
8.36281	5.54461
8.36406	5.54435
8.3653	5.54402
8.36654	5.54358
8.36778	5.54313
8.36903	5.54249
8.37027	5.54177
8.37152	5.54105
8.37276	5.54033
8.37401	5.5396
8.37526	5.53888
8.3765	5.53834
8.37774	5.53852
8.37899	5.53869
8.38023	5.53839
8.38147	5.53777
8.38272	5.53716
8.38396	5.53654
8.38521	5.53592
8.38645	5.5353
8.3877	5.53469
8.38894	5.53362
8.39019	5.53255
8.39143	5.53156
8.39267	5.5307
8.39392	5.52984
8.39516	5.52898
8.39652	5.52812
8.39788	5.52726
8.39912	5.5264
8.40037	5.52574
8.40161	5.52515
8.40286	5.52439
8.4041	5.52292
8.40534	5.52144
8.40659	5.51997
8.40783	5.51849
8.40908	5.51701
8.41032	5.51554
8.41157	5.51454
8.41281	5.51386
8.41406	5.51317
8.4153	5.5132
8.41655	5.51323
8.41779	5.51326
8.41904	5.51329
8.42028	5.51332
8.42153	5.51335
8.42277	5.51329
8.42401	5.51311
8.42526	5.51293
8.4265	5.51205
8.42775	5.511
8.429	5.50996
8.43024	5.50891
8.43149	5.50786
8.43273	5.50682
8.43397	5.50595
8.43521	5.5058
8.43646	5.50564
8.43771	5.50595
8.43895	5.50647
8.44019	5.50698
8.44144	5.50749
8.44268	5.508
8.44393	5.50851
8.44517	5.50902
8.44641	5.50882
8.44766	5.50863
8.44892	5.50777
8.45031	5.50627
8.45162	5.50477
8.45287	5.50327
8.45411	5.50177
8.45536	5.50026
8.4566	5.49876
8.45785	5.49795
8.4591	5.49731
8.46034	5.49689
8.46159	5.49695
8.46283	5.49702
8.46408	5.49709
8.46532	5.49715
8.46656	5.49722
8.46781	5.49729
8.46905	5.49689
8.4703	5.49629
8.47154	5.49569
8.47278	5.49453
8.47403	5.49337
8.47528	5.4922
8.47652	5.49104
8.47777	5.48987
8.479	5.48871
8.48025	5.4882
8.4815	5.48834
8.48274	5.48848
8.48399	5.48907
8.48523	5.48971
8.48648	5.49036
8.48772	5.491
8.48897	5.49164
8.49021	5.49228
8.49146	5.49271
8.4927	5.49265
8.49394	5.49259
8.49519	5.49194
8.49643	5.49114
8.49767	5.49034
8.49892	5.48954
8.50016	5.48874
8.5014	5.48794
8.50268	5.48714
8.50409	5.4869
8.50536	5.48667
8.50661	5.48598
8.50786	5.48499
8.5091	5.48399
8.51035	5.483
8.51159	5.48201
8.51283	5.48101
8.51408	5.48002
8.51532	5.47858
8.51657	5.47708
8.51781	5.4757
8.51906	5.47443
8.5203	5.47317
8.52154	5.4719
8.52279	5.47064
8.52404	5.46937
8.52528	5.46811
8.52652	5.46744
8.52777	5.46691
8.52901	5.46637
8.53026	5.46579
8.5315	5.46521
8.53274	5.46464
8.53399	5.46406
8.53523	5.46348
8.53648	5.4629
8.53772	5.46278
8.53897	5.46296
8.54021	5.46323
8.54146	5.46381
8.54271	5.46439
8.54395	5.46497
8.54519	5.46555
8.54643	5.46613
8.54768	5.46672
8.54893	5.46718
8.55017	5.46753
8.55142	5.46788
8.55266	5.46735
8.5539	5.46682
8.55515	5.46629
8.55647	5.46577
8.55786	5.46524
8.55911	5.46471
8.56035	5.46419
8.5616	5.46371
8.56285	5.46323
8.56409	5.46217
8.56534	5.46103
8.56659	5.4599
8.56783	5.45877
8.56907	5.45764
8.57032	5.4565
8.57156	5.45529
8.57281	5.45376
8.57405	5.45223
8.57529	5.4507
8.57654	5.44917
8.57778	5.44764
8.57904	5.44611
8.58028	5.44458
8.58152	5.44305
8.58277	5.44152
8.584	5.44087
8.58525	5.44022
8.5865	5.43963
8.58774	5.43908
8.58899	5.43854
8.59023	5.43799
8.59147	5.43744
8.59272	5.4369
8.59396	5.43635
8.59521	5.43639
8.59645	5.4365
8.5977	5.43662
8.59894	5.43679
8.60018	5.43697
8.60143	5.43714
8.60267	5.43731
8.60392	5.43749
8.60516	5.43766
8.60641	5.43783
8.60765	5.438
8.60889	5.43817
8.61026	5.43892
8.61161	5.43968
8.61285	5.44044
8.6141	5.4412
8.61534	5.44195
8.61659	5.44271
8.61783	5.4434
8.61907	5.44406
8.62032	5.44471
8.62157	5.44535
8.62281	5.446
8.62405	5.44664
8.6253	5.44728
8.62654	5.44792
8.62779	5.44856
8.62903	5.44918
8.63028	5.44975
8.63153	5.45032
8.63276	5.4507
8.63401	5.45098
8.63525	5.45127
8.6365	5.45155
8.63774	5.45184
8.63899	5.45213
8.64024	5.45241
8.64148	5.45211
8.64272	5.45181
8.64397	5.45107
8.64521	5.45005
8.64646	5.44903
8.6477	5.44801
8.64895	5.44698
8.65019	5.44596
8.65144	5.44494
8.65268	5.44393
8.65392	5.44292
8.65517	5.4416
8.65641	5.43996
8.65765	5.43832
8.6589	5.43668
8.66014	5.43504
8.66139	5.4334
8.66265	5.43176
8.66405	5.43032
8.66536	5.42897
8.6666	5.42765
8.66785	5.42637
8.66909	5.42509
8.67033	5.42381
8.67158	5.42254
8.67283	5.42126
8.67407	5.41998
8.67532	5.41914
8.67656	5.41858
8.67781	5.41809
8.67905	5.41775
8.68029	5.41742
8.68154	5.41708
8.68278	5.41675
8.68403	5.41641
8.68527	5.41608
8.68652	5.41606
8.68775	5.41635
8.68901	5.41657
8.69026	5.41648
8.69149	5.41639
8.69274	5.41631
8.69398	5.41622
8.69522	5.41613
8.69647	5.41604
8.69772	5.41592
8.69896	5.41575
8.7002	5.41562
8.70145	5.4157
8.70269	5.41579
8.70394	5.41588
8.70519	5.41596
8.70643	5.41605
8.70767	5.41614
8.70892	5.41616
8.71016	5.41602
8.71141	5.41589
8.71265	5.41549
8.71389	5.41507
8.71513	5.41465
8.71642	5.41423
8.71782	5.4138
8.7191	5.41338
8.72035	5.41303
8.72159	5.41299
8.72283	5.41296
8.72407	5.41324
8.72532	5.4136
8.72656	5.41395
8.72781	5.41431
8.72905	5.41467
8.7303	5.41503
8.73154	5.41536
8.73279	5.41547
8.73403	5.41558
8.73528	5.41442
8.73652	5.41272
8.73776	5.41101
8.73901	5.40931
8.74026	5.4076
8.7415	5.4059
8.74275	5.40419
8.74399	5.40275
8.74523	5.40133
8.74648	5.40079
8.74771	5.40157
8.74894	5.40234
8.75018	5.40312
8.75143	5.40389
8.75268	5.40466
8.75392	5.40544
8.75517	5.4059
8.75641	5.40628
8.75765	5.40606
8.7589	5.40447
8.76014	5.40288
8.76139	5.4013
8.76263	5.39971
8.76387	5.39812
8.76512	5.39653
8.76636	5.39621
8.7676	5.39643
8.76885	5.39659
8.77017	5.39619
8.77156	5.39579
8.77282	5.39539
8.77406	5.39499
8.77531	5.39459
8.77655	5.39418
8.77779	5.39291
8.77904	5.39031
8.78029	5.38772
8.78153	5.38547
8.78278	5.38326
8.78402	5.38105
8.78527	5.37884
8.78651	5.37663
8.78776	5.37442
8.789	5.3728
8.79025	5.37256
8.79149	5.37231
8.79273	5.37194
8.79398	5.37153
8.79522	5.37112
8.79647	5.37072
8.79771	5.37031
8.79895	5.3699
8.8002	5.36956
8.80145	5.36977
8.80269	5.36999
8.80393	5.37075
8.80518	5.37175
8.80642	5.37274
8.80766	5.37373
8.80891	5.37473
8.81016	5.37572
8.81141	5.37671
8.81264	5.37736
8.81389	5.37797
8.81514	5.37794
8.81638	5.37726
8.81762	5.37659
8.81887	5.37592
8.82011	5.37524
8.82136	5.37457
8.8226	5.3739
8.82396	5.37336
8.82531	5.37285
8.82656	5.37246
8.8278	5.37253
8.82905	5.37261
8.83029	5.37269
8.83154	5.37277
8.83278	5.37285
8.83402	5.37293
8.83527	5.37246
8.83651	5.37177
8.83776	5.37091
8.839	5.36861
8.84025	5.36631
8.84149	5.36401
8.84274	5.36171
8.84398	5.35941
8.84523	5.35711
8.84647	5.35545
8.84771	5.35443
8.84896	5.35341
8.85021	5.35269
8.85145	5.35197
8.8527	5.35125
8.85395	5.35053
8.8552	5.34981
8.85644	5.34909
8.85768	5.34825
8.85893	5.34694
8.86018	5.34563
8.86142	5.34432
8.86266	5.34302
8.8639	5.34171
8.86515	5.34041
8.8664	5.3391
8.86764	5.3378
8.86889	5.33665
8.87013	5.33695
8.87137	5.33725
8.87261	5.33677
8.87386	5.33596
8.8751	5.33516
8.87637	5.33435
8.87777	5.33354
8.87907	5.33273
8.88032	5.33192
8.88156	5.33081
8.8828	5.32971
8.88404	5.32889
8.8853	5.32849
8.88655	5.32809
8.88779	5.32769
8.88903	5.3273
8.89028	5.3269
8.89152	5.3265
8.89277	5.3261
8.89401	5.3257
8.89526	5.32531
8.8965	5.32498
8.89775	5.32464
8.89899	5.3243
8.90023	5.32396
8.90148	5.32362
8.90272	5.32328
8.90397	5.32372
8.90521	5.32449
8.90646	5.3253
8.90769	5.32643
8.90896	5.32757
8.91019	5.3287
8.91144	5.32983
8.91268	5.33097
8.91392	5.3321
8.91517	5.33295
8.91641	5.33338
8.91766	5.3338
8.9189	5.33384
8.92015	5.33388
8.92139	5.33392
8.92264	5.33396
8.92387	5.334
8.92512	5.33404
8.92637	5.33406
8.92761	5.33404
8.92885	5.33402
8.93013	5.33336
8.93154	5.33264
8.93281	5.33191
8.93406	5.33118
8.9353	5.33045
8.93655	5.32973
8.93779	5.32896
8.93904	5.32787
8.94028	5.32678
8.94152	5.32538
8.94277	5.32376
8.94401	5.32215
8.94526	5.32054
8.9465	5.31893
8.94775	5.31731
8.94899	5.3157
8.95024	5.31447
8.95148	5.31325
8.95273	5.31197
8.95397	5.31051
8.95522	5.30904
8.95646	5.30758
8.9577	5.30611
8.95895	5.30465
8.9602	5.30318
8.96144	5.30235
8.96268	5.30159
8.96393	5.30083
8.96517	5.30032
8.96642	5.29981
8.96766	5.29931
8.96891	5.2988
8.97015	5.29829
8.97139	5.29778
8.97264	5.29759
8.97389	5.2976
8.97513	5.29762
8.97637	5.29804
8.97761	5.29864
8.97886	5.29923
8.9801	5.29983
8.98135	5.30043
8.9826	5.30103
8.98392	5.30167
8.98531	5.30251
8.98657	5.30334
8.9878	5.30386
8.98905	5.30407
8.99029	5.30427
8.99154	5.30447
8.99278	5.30468
8.99403	5.30488
8.99528	5.30508
8.99652	5.30504
8.99777	5.30499
8.99901	5.30472
9.00025	5.30396
9.0015	5.3032
9.00274	5.30244
9.00399	5.30168
9.00523	5.30092
9.00648	5.30016
9.00772	5.29899
9.00896	5.29765
9.01021	5.29652
9.01145	5.29627
9.0127	5.29601
9.01394	5.29576
9.01519	5.2955
9.01643	5.29525
9.01767	5.29499
9.01892	5.29505
9.02017	5.29543
9.02141	5.29581
9.02265	5.29497
9.0239	5.29413
9.02514	5.2933
9.02639	5.29246
9.02763	5.29162
9.02888	5.29079
9.03012	5.29016
9.03137	5.29004
9.03261	5.28991
9.03385	5.29027
9.03509	5.29074
9.03633	5.29122
9.03771	5.29169
9.03905	5.29217
9.0403	5.29265
9.04155	5.2929
9.04279	5.29229
9.04404	5.29168
9.04528	5.29197
9.04652	5.29265
9.04776	5.29333
9.04901	5.29401
9.05025	5.29469
9.0515	5.29537
9.05275	5.29605
9.05399	5.29794
9.05524	5.29983
9.05648	5.30075
9.05772	5.30101
9.05897	5.30127
9.06021	5.30154
9.06146	5.3018
9.06271	5.30207
9.06395	5.30233
9.06519	5.30211
9.06644	5.30177
9.0677	5.30162
9.06894	5.30164
9.07018	5.30166
9.07143	5.30168
9.07267	5.3017
9.07392	5.30172
9.07516	5.30174
9.07641	5.30086
9.07765	5.29959
9.0789	5.29782
9.08014	5.29529
9.08138	5.29277
9.08263	5.29024
9.08387	5.28771
9.08511	5.28519
9.08636	5.28266
9.08761	5.28111
9.08885	5.28022
9.09012	5.27934
9.09152	5.27865
9.09282	5.27795
9.09406	5.27726
9.0953	5.27656
9.09655	5.27587
9.0978	5.27517
9.09904	5.2743
9.10029	5.27324
9.10153	5.27219
9.10278	5.27167
9.10402	5.27121
9.10527	5.27075
9.10651	5.27028
9.10776	5.26982
9.109	5.26936
9.11024	5.2694
9.11149	5.2702
9.11273	5.27099
9.11398	5.27188
9.11522	5.27283
9.11646	5.27379
9.11771	5.27474
9.11896	5.27569
9.1202	5.27665
9.12145	5.27758
9.12269	5.27833
9.12393	5.27909
9.12518	5.27923
9.12642	5.27877
9.12767	5.27831
9.12891	5.27785
9.13015	5.27739
9.1314	5.27693
9.13264	5.27646
9.13389	5.27547
9.13513	5.27442
9.13637	5.27299
9.13762	5.27101
9.13887	5.26903
9.14011	5.26706
9.14135	5.26508
9.1426	5.2631
9.14388	5.26112
9.14528	5.25904
9.14656	5.25691
9.14781	5.25503
9.14905	5.25376
9.15029	5.25249
9.15154	5.25123
9.15278	5.24996
9.15402	5.24869
9.15527	5.24742
9.15651	5.24676
9.15776	5.24671
9.159	5.24666
9.16024	5.24661
9.16149	5.24657
9.16274	5.24653
9.16398	5.24649
9.16522	5.24644
9.16647	5.2464
9.16771	5.24673
9.16896	5.24761
9.1702	5.24849
9.17145	5.249
9.17269	5.24952
9.17394	5.25003
9.17518	5.25054
9.17643	5.25106
9.17767	5.25157
9.17892	5.25182
9.18016	5.25146
9.1814	5.2511
9.18265	5.25076
9.18389	5.25043
9.18514	5.2501
9.18638	5.24976
9.18763	5.24943
9.18887	5.2491
9.19011	5.24876
9.19136	5.24842
9.19261	5.24807
9.19385	5.24784
9.19509	5.24765
9.19634	5.24746
9.19767	5.24727
9.19906	5.24708
9.2003	5.24689
9.20155	5.24671
9.20279	5.24689
9.20403	5.24707
9.20528	5.24697
9.20652	5.24659
9.20778	5.24622
9.20902	5.24584
9.21026	5.24546
9.21151	5.24509
9.21276	5.24471
9.21399	5.24431
9.21525	5.24391
9.21649	5.24365
9.21773	5.24361
9.21898	5.24357
9.22022	5.24353
9.22147	5.24349
9.22271	5.24345
9.22395	5.24341
9.2252	5.24326
9.22645	5.24306
9.22768	5.24287
9.22894	5.24266
9.23018	5.24246
9.23142	5.24226
9.23266	5.24206
9.23391	5.24186
9.23515	5.24166
9.2364	5.24173
9.23764	5.24209
9.23888	5.24239
9.24013	5.24248
9.24138	5.24257
9.24262	5.24266
9.24387	5.24275
9.24511	5.24283
9.24635	5.24292
9.2476	5.24287
9.24884	5.24259
9.25009	5.24232
9.25146	5.24195
9.2528	5.24158
9.25404	5.24121
9.25529	5.24085
9.25654	5.24048
9.25778	5.24011
9.25903	5.23974
9.26026	5.23938
9.26151	5.23902
9.26275	5.23889
9.264	5.23886
9.26524	5.23884
9.26649	5.23881
9.26774	5.23879
9.26898	5.23876
9.27022	5.23879
9.27147	5.23904
9.27271	5.23928
9.27396	5.23933
9.2752	5.23924
9.27645	5.23916
9.27769	5.23908
9.27894	5.23899
9.28018	5.23891
9.28142	5.23883
9.28267	5.23884
9.28392	5.23885
9.28516	5.23897
9.28641	5.23924
9.28765	5.23951
9.28889	5.23978
9.29014	5.24005
9.29138	5.24032
9.29263	5.2406
9.29387	5.24063
9.29512	5.24056
9.29636	5.2405
9.2976	5.24047
9.29885	5.24043
9.30009	5.2404
9.30133	5.24037
9.30258	5.24033
9.30385	5.2403
9.30525	5.24046
9.30655	5.24075
9.3078	5.24104
9.30903	5.24075
9.31028	5.24047
9.31152	5.24018
9.31277	5.23989
9.31402	5.2396
9.31526	5.23931
9.31651	5.23892
9.31775	5.23837
9.31899	5.23782
9.32024	5.23803
9.32149	5.23832
9.32273	5.2386
9.32398	5.23889
9.32522	5.23918
9.32647	5.23947
9.32771	5.23975
9.32896	5.24001
9.3302	5.24026
9.33144	5.23955
9.33268	5.23842
9.33393	5.23728
9.33518	5.23615
9.33642	5.23502
9.33766	5.23389
9.33891	5.23275
9.34015	5.2322
9.3414	5.23165
9.34264	5.23119
9.34389	5.23079
9.34513	5.2304
9.34637	5.23
9.34762	5.2296
9.34886	5.22921
9.3501	5.22881
9.35135	5.22766
9.3526	5.22642
9.35384	5.22535
9.35509	5.22444
9.35633	5.22353
9.35762	5.22262
9.35902	5.22171
9.36029	5.2208
9.36154	5.21989
9.36278	5.21995
9.36402	5.22043
9.36527	5.22099
9.36651	5.22176
9.36775	5.22252
9.369	5.22329
9.37024	5.22406
9.37149	5.22482
9.37273	5.22559
9.37397	5.22626
9.37522	5.22688
9.37647	5.22745
9.37771	5.22771
9.37896	5.22796
9.3802	5.22822
9.38145	5.22847
9.38269	5.22873
9.38394	5.22898
9.38518	5.22908
9.38642	5.22901
9.38767	5.22894
9.3889	5.22931
9.39014	5.22968
9.39139	5.23004
9.39263	5.23041
9.39388	5.23078
9.39513	5.23115
9.39637	5.23143
9.39761	5.23151
9.39886	5.23159
9.4001	5.23185
9.40134	5.23214
9.40259	5.23244
9.40383	5.23274
9.40508	5.23304
9.40632	5.23334
9.40756	5.23367
9.40881	5.23432
9.41006	5.23498
9.41139	5.23573
9.41277	5.23654
9.41402	5.23735
9.41526	5.23816
9.41651	5.23897
9.41775	5.23978
9.419	5.24059
9.42024	5.24096
9.42149	5.24134
9.42273	5.24125
9.42398	5.24047
9.42522	5.23969
9.42647	5.23891
9.42772	5.23813
9.42896	5.23735
9.43021	5.23657
9.43145	5.23562
9.43269	5.23462
9.43394	5.23382
9.43518	5.23349
9.43643	5.23316
9.43767	5.23282
9.43891	5.23249
9.44016	5.23215
9.4414	5.23182
9.44265	5.23139
9.4439	5.2309
9.44513	5.23042
9.44638	5.23005
9.44763	5.22967
9.44887	5.22929
9.45011	5.22891
9.45136	5.22853
9.45261	5.22815
9.45385	5.22823
9.45509	5.22901
9.45634	5.22978
9.45758	5.23059
9.45882	5.23141
9.46006	5.23223
9.46132	5.23305
9.46256	5.23387
9.4638	5.2347
9.46518	5.23532
9.46651	5.23548
9.46776	5.23563
9.46901	5.23592
9.47025	5.23635
9.4715	5.23678
9.47274	5.2372
9.47398	5.23763
9.47523	5.23805
9.47647	5.23847
9.47772	5.23878
9.47896	5.2391
9.48021	5.23901
9.48145	5.23833
9.48269	5.23765
9.48394	5.23698
9.48519	5.2363
9.48643	5.23562
9.48768	5.23494
9.48892	5.23422
9.49016	5.2335
9.49141	5.23275
9.49265	5.23181
9.4939	5.23086
9.49514	5.22992
9.49639	5.22897
[truncated: 12,449 more rows]

## Sheet: Fig 3b
Figure 3b
	96 well plate position	Fusion Protein	Phase	treatment (uM MC1)	Luminescence
	B10	lgBiT-CID7 + smBiT-CID7	add substrate	0	1089052
	B10	lgBiT-CID7 + smBiT-CID7	add ligand	0	744447
	B10	lgBiT-CID7 + smBiT-CID7	wash out ligand	0	1097930
	B8	lgBiT-CID7 + smBiT-CID7	add substrate	0	1260753
	B8	lgBiT-CID7 + smBiT-CID7	add ligand	0	780188
	B8	lgBiT-CID7 + smBiT-CID7	wash out ligand	0	917853
	B9	lgBiT-CID7 + smBiT-CID7	add substrate	0	910599
	B9	lgBiT-CID7 + smBiT-CID7	add ligand	0	609475
	B9	lgBiT-CID7 + smBiT-CID7	wash out ligand	0	913347
	B5	lgBiT-CID7 + smBiT-CID7	add substrate	2.4	573849
	B5	lgBiT-CID7 + smBiT-CID7	add ligand	2.4	1922371
	B5	lgBiT-CID7 + smBiT-CID7	wash out ligand	2.4	931258
	B6	lgBiT-CID7 + smBiT-CID7	add substrate	2.4	804682
	B6	lgBiT-CID7 + smBiT-CID7	add ligand	2.4	2322654
	B6	lgBiT-CID7 + smBiT-CID7	wash out ligand	2.4	1722729
	B7	lgBiT-CID7 + smBiT-CID7	add substrate	2.4	943197
	B7	lgBiT-CID7 + smBiT-CID7	add ligand	2.4	3493324
	B7	lgBiT-CID7 + smBiT-CID7	wash out ligand	2.4	1211893
	C10	lgBiT-CID7 + Halo-smBiT	add substrate	0	35847
	C10	lgBiT-CID7 + Halo-smBiT	add ligand	0	24640
	C10	lgBiT-CID7 + Halo-smBiT	wash out ligand	0	22868
	C8	lgBiT-CID7 + Halo-smBiT	add substrate	0	60216
	C8	lgBiT-CID7 + Halo-smBiT	add ligand	0	51998
	C8	lgBiT-CID7 + Halo-smBiT	wash out ligand	0	32420
	C9	lgBiT-CID7 + Halo-smBiT	add substrate	0	38856
	C9	lgBiT-CID7 + Halo-smBiT	add ligand	0	30918
	C9	lgBiT-CID7 + Halo-smBiT	wash out ligand	0	32230

## Sheet: Fig 4a
Figure 4a
		Geometric Mean GFP fluorescence
	[MC1] (uM)	Replicate 1	Replicate 2	Replicate 3
	50	41270	32307	59143
	25	49278	46582	62581
	12.5	28804	35771	28225
	6.25	16885	11797	24929
	3.125	7973	6808	8016
	1.5625	5284	3318	3612
	0.78125	3572	3253	4126
	0.390625	3104	3675	4193
	0.195313	1940	4009	2797
	0.097656	2507	2982	2781
	0.048828	3222	2836	2169
	0.024414	2599	2575	2877
	0.012207	2436	2574	3002
	0.006104	2066	2641	2813
	0.003052	2777	3132	2740
	0.001526	2308	2280	2193
	0.000763	2693	2996	3172
	0.000381	2549	2218	2447
	0.000191	3130	3832	2868
	9.54e-05	3402	2728	2194
	4.77e-05	2498	40563	2818
	2.38e-05	2559	23864	3142

## Sheet: Fig 4b
Figure 4b
		Geometric Mean GFP fluorescence
		AD-CID7 DBD-CID7 0 uM MC1	AD-CID7 DBD-CID7 50 uM MC1
	replicate 1	3331	41270
	replicate 2	2559	32307
	replicate 3	2498	59143

## Sheet: Fig 4c
Figure 4c
		Geometric Mean GFP fluorescence
	[Rapamycin] (uM)	Replicate 1	Replicate 2	Replicate 3
	10	30343	37259	30645
	2	32028	30843	39233
	0.4	51167	37991	34253
	0.08	35516	36981	57559
	0.016	41786	21226	47770
	0.0032	21381	21051	29162
	0.00064	33456	22155	28341
	0.000128	15179	17581	17154
	2.56e-05	13531	18618	12749
	5.12e-06	13887	17547	17164
	1.02e-06	13421	11588	10309
	2.05e-07	13180	14593	17357
	4.1e-08	17363	10049	15169
	8.19e-09	10084	10156	7937
	1.64e-09	11851	13980	12015
	3.28e-10	13863	10059	11188
	6.55e-11	9711	9944	9416
	1.31e-11	10974	10389	10458
	2.62e-12	8870	7590	12363
	5.24e-13	10892	11854	14629
	1.05e-13	14294	9543	7102
	2.1e-14	11116	14288	10745
	4.19e-15	11598	9414	9593

## Sheet: Fig 4d
Figure 4d
		Geometric Mean GFP fluorescence
		AD-FRB DBD-FKBP 0 uM Rapamycin	AD-FRB DBD-FKBP 10 uM Rapamycin
	replicate 1	2087	30343
	replicate 2	1539	37259
	replicate 3	1980	30645

## Sheet: Supplementary Figure 3
Supplementary Figure 3
	sample	protein concentration	integration protein side of cassette	integration buffer side of cassette	calculated ratio
	CID2	20	44610	181355	0.2
	CID2	100	53541	222464	0.2
	CID3	20	107330	185537	0.6
	CID3	100	54611	172170	0.3
	CID6	20	168312	201938	0.8
	CID6	100	106921	251285	0.4
	CID7	20	373332	161981	2.3
	CID7	100	520177	134125	3.9
	CID10	20	84400	236280	0.4
	CID10	100	47082	303295	0.2
	CID11	20	156419	102763	1.5
	CID11	100	44629	225329	0.2
	CID12	20	109385	195891	0.6
	CID12	100	208047	258373	0.8
	CID14	20	71907	213410	0.3
	CID14	100	107614	275091	0.4
	CID15	20	143173	226806	0.6
	CID15	100	84347	171570	0.5
	CID16	20	253767	148953	1.7
	CID16	100	81078	219106	0.4
	CID17	20	172608	148060	1.2
	CID17	100	108359	291766	0.4
	control	0	266004	311703	0.9

## Sheet: Supplementary Figure 4
Supplementary Figure 4
		Dimer: Mass absolute count - Gaussian Overlay	Monomer: Mass absolute count - Gaussian Overlay
	Data 1	2184	816
		Dimer: Mass absolute count - Gaussian Overlay	Monomer: Mass absolute count - Gaussian Overlay
	Data 2	2258	903
		Dimer: Mass absolute count - Gaussian Overlay	Monomer: Mass absolute count - Gaussian Overlay
	Data 3	1268	477

## Sheet: Supplementary Figure 5
Supplementary Figure 5
		Ranitidine	Propranolol	MC1
	Data 1	0	2.26058e-05	1.05827e-05
		Ranitidine	Propranolol	MC1
	Data 2	0	1.7545e-05	1.08294e-05
		Ranitidine	Propranolol	MC1
	Data 3	0	1.62456e-05	1.01315e-05

[truncated: 5 more sheets: Supplementary Figure 6, Supplementary Figure 9a, Supplementary Figure 9b, Supplementary Figure 10a, Supplementary Figure 10b]
